# Supplementary material for: Temporal variation of human encounters and the number of locations in which they occur: a longitudinal study of Hong Kong residents
Source: J R Soc Interface. 2018 Jan 24;15(138):20170838. doi: 10.1098/rsif.2017.0838 (PMC5805989; doi:10.1098/rsif.2017.0838)
Supplement: Dataset [file rsif20170838supp2.csv]

pid	hid	age	sex	n.samples	wave	reporting.day	n.contact.total	n.loc.group	n.contact.0-4	n.contact.5-19	n.contact.20-39	n.contact.40-64	n.contact.65+
1	1	31	F	2	R1	Tuesday	4	1	0	0	2	2	0
2	2	49	F	2	R1	Tuesday	6	3	0	0	3	3	0
3	3	63	F	2	R1	Tuesday	1	0	0	0	0	0	1
4	4	57	M	2	R1	Tuesday	83	1	0	80	3	0	0
5	5	51	M	2	R1	Wednesday	5	1	0	0	1	4	0
6	6	22	F	2	R1	Wednesday	7	2	0	0	7	0	0
7	7	22	F	2	R1	Wednesday	20	0	0	0	13	7	0
8	8	25	M	3	R1	Thursday	23	2	0	0	20	3	0
9	9	71	F	3	R1	Thursday	2	1	0	0	0	0	2
10	10	51	M	1	R1	Thursday	3	0	0	0	3	0	0
11	11	78	M	3	R1	Thursday	2	1	0	0	0	1	1
12	12	56	F	3	R1	Thursday	7	4	0	0	2	5	0
13	13	22	M	1	R1	Friday	18	1	0	0	14	4	0
14	14	58	F	3	R1	Friday	3	1	0	0	0	3	0
15	15	29	F	1	R1	Friday	6	1	0	0	4	1	1
16	16	61	M	2	R1	Friday	4	1	0	0	0	1	3
17	17	61	M	3	R1	Saturday	4	1	0	0	1	3	0
18	18	49	M	2	R1	Saturday	7	2	0	2	1	3	1
19	19	NA	F	1	R1	Sunday	30	0	0	0	0	0	30
20	20	48	M	4	R1	Sunday	4	3	0	0	1	3	0
21	21	29	F	3	R1	Sunday	9	1	1	2	3	3	0
22	22	38	F	3	R1	Sunday	32	4	0	2	29	1	0
23	23	49	F	3	R1	Monday	8	1	0	0	5	1	2
24	24	43	F	2	R1	Monday	12	3	1	2	0	9	0
25	25	46	F	3	R1	Monday	3	0	0	0	1	2	0
26	26	21	F	3	R1	Monday	3	2	0	0	2	1	0
27	27	21	M	3	R1	Sunday	4	1	0	1	1	2	0
28	28	30	F	1	R1	Sunday	6	5	0	1	1	4	0
29	29	49	M	2	R1	Monday	6	1	0	1	1	4	0
30	30	47	F	3	R1	Monday	7	2	0	0	2	5	0
31	31	54	M	2	R1	Tuesday	4	1	0	0	1	2	1
32	32	64	F	3	R1	Tuesday	17	2	0	0	0	0	17
33	33	59	M	3	R1	Tuesday	6	3	0	0	1	5	0
34	34	65	M	2	R1	Wednesday	2	1	0	0	0	2	0
35	35	50	M	1	R1	Wednesday	16	0	0	0	4	12	0
36	36	57	M	3	R1	Thursday	2	1	0	0	0	2	0
37	37	37	F	4	R1	Thursday	4	1	0	2	0	2	0
38	38	28	F	3	R1	Thursday	0	NA	0	0	0	0	0
39	39	39	M	4	R1	Friday	11	2	1	0	8	2	0
40	40	54	M	4	R1	Friday	19	2	0	0	8	11	0
41	41	44	F	2	R1	Friday	18	2	0	2	1	15	0
42	42	74	M	2	R1	Saturday	1	3	0	0	0	0	1
43	43	56	F	4	R1	Saturday	4	1	0	0	2	2	0
44	44	58	F	3	R1	Sunday	2	0	0	0	1	0	1
45	45	70	M	4	R1	Sunday	1	0	0	0	0	0	1
46	46	19	M	4	R1	Sunday	4	0	0	1	1	2	0
47	47	44	F	4	R1	Sunday	63	1	1	60	0	2	0
48	48	64	M	1	R1	Monday	3	1	0	0	0	2	1
49	49	57	F	4	R1	Monday	18	1	0	0	8	10	0
50	50	48	F	3	R1	Monday	8	2	0	2	0	6	0
51	51	55	F	4	R1	Monday	2	0	0	0	1	1	0
52	52	47	F	4	R1	Tuesday	10	2	0	2	4	3	1
53	53	43	M	4	R1	Tuesday	6	3	0	1	3	2	0
54	54	28	F	4	R1	Tuesday	12	2	0	0	7	4	1
55	55	71	F	2	R1	Tuesday	0	NA	0	0	0	0	0
56	56	74	F	1	R1	Tuesday	2	1	0	0	0	1	1
57	57	59	M	2	R1	Tuesday	32	6+	0	13	5	6	8
58	58	23	M	1	R1	Tuesday	4	0	0	0	2	2	0
59	59	41	M	1	R1	Tuesday	20	2	0	1	12	6	1
60	60	67	M	3	R1	Wednesday	4	4	0	1	0	1	2
61	61	26	F	1	R1	Wednesday	10	4	0	0	8	2	0
62	62	39	F	3	R1	Wednesday	4	1	0	1	0	3	0
63	63	61	M	1	R1	Wednesday	11	1	0	9	1	1	0
64	64	22	F	2	R1	Thursday	12	3	0	0	9	3	0
65	65	18	F	4	R1	Thursday	5	3	0	0	2	3	0
66	66	51	F	4	R1	Thursday	6	2	0	0	1	4	1
67	67	77	M	1	R1	Thursday	0	NA	0	0	0	0	0
68	68	20	F	4	R1	Thursday	3	0	0	1	0	2	0
69	69	56	F	3	R1	Friday	1	0	0	0	0	1	0
70	70	21	F	4	R1	Friday	17	2	0	4	9	2	2
71	71	58	M	1	R1	Friday	7	3	0	1	5	1	0
72	72	50	M	4	R1	Friday	12	4	0	1	3	8	0
73	73	63	F	4	R1	Friday	20	2	0	0	0	9	11
74	74	52	F	3	R1	Saturday	15	1	0	0	4	11	0
75	75	58	F	3	R1	Saturday	19	3	3	3	7	3	3
76	76	59	F	4	R1	Saturday	4	1	0	0	3	1	0
77	77	77	M	1	R1	Saturday	3	0	0	0	2	1	0
78	78	53	F	1	R1	Saturday	3	1	1	0	0	2	0
79	79	27	F	4	R1	Sunday	8	2	0	0	6	2	0
80	80	53	F	4	R1	Sunday	4	3	0	0	3	1	0
81	81	52	F	1	R1	Sunday	3	2	0	1	1	1	0
82	82	51	F	4	R1	Sunday	2	0	0	0	0	0	2
83	83	63	F	4	R1	Sunday	3	1	0	0	0	1	2
84	84	36	F	4	R1	Sunday	4	1	0	0	2	1	1
85	85	17	F	3	R1	Sunday	15	3	0	7	5	3	0
86	85	44	F	2	R1	Sunday	28	3	0	2	10	13	3
87	85	45	M	2	R1	Sunday	32	2	0	6	15	11	0
88	86	47	F	1	R1	Sunday	62	5	5	7	15	29	6
89	87	54	F	4	R1	Sunday	31	1	0	0	14	14	3
90	88	54	F	3	R1	Sunday	3	1	0	0	2	1	0
91	88	58	M	4	R1	Sunday	203	2	30	20	51	52	50
92	88	22	F	1	R1	Sunday	4	1	0	0	2	2	0
93	89	56	M	2	R1	Sunday	7	1	0	1	1	5	0
94	90	53	F	1	R1	Sunday	2	1	0	0	0	2	0
95	91	61	F	1	R1	Sunday	2	0	0	0	1	1	0
96	92	29	M	2	R1	Sunday	2	1	0	0	1	1	0
97	93	14	F	2	R1	Sunday	9	2	0	1	1	5	2
98	93	16	M	3	R1	Sunday	3	0	0	1	1	1	0
99	93	50	F	3	R1	Sunday	3	1	0	2	0	1	0
100	94	8	M	2	R1	Monday	3	1	0	1	0	2	0
101	94	10	M	4	R1	Monday	28	1	0	26	0	2	0
102	94	47	F	2	R1	Monday	3	0	0	2	0	1	0
103	94	48	M	3	R1	Monday	27	3	0	2	11	13	1
104	95	55	F	3	R1	Monday	5	5	0	0	3	2	0
105	96	26	M	4	R1	Monday	22	1	0	1	9	12	0
106	96	54	M	3	R1	Monday	4	1	0	0	1	3	0
107	96	55	F	2	R1	Monday	13	1	1	0	1	11	0
108	97	50	F	3	R1	Monday	27	1	0	23	2	2	0
109	97	43	M	1	R1	Monday	8	2	0	0	2	6	0
110	98	71	M	3	R1	Monday	2	1	0	0	0	1	1
111	98	72	F	4	R1	Monday	8	4	0	0	1	6	1
112	99	21	M	2	R1	Monday	5	2	0	2	1	2	0
113	99	52	F	1	R1	Monday	7	1	0	1	1	4	1
114	99	53	M	1	R1	Monday	33	1	0	1	11	21	0
115	100	4	M	1	R1	Monday	10	2	1	1	4	4	0
116	100	7	M	4	R1	Monday	33	5	2	12	8	10	1
117	100	36	F	4	R1	Monday	13	5	2	1	1	8	1
118	100	45	M	4	R1	Monday	1	0	1	0	0	0	0
119	100	85	M	4	R1	Monday	0	NA	0	0	0	0	0
120	101	51	F	1	R1	Monday	8	5	0	0	1	7	0
121	102	23	F	2	R1	Monday	2	0	0	0	0	2	0
122	102	51	F	2	R1	Monday	11	4	0	0	6	5	0
123	103	17	F	3	R1	Monday	14	3	0	13	0	1	0
124	103	50	F	3	R1	Monday	9	4	0	1	2	6	0
125	104	55	F	4	R1	Monday	5	2	0	0	1	4	0
126	104	56	M	3	R1	Monday	7	1	0	0	6	1	0
127	105	58	F	1	R1	Monday	8	2	0	0	2	5	1
128	106	12	M	3	R1	Monday	15	2	0	10	2	3	0
129	106	15	F	3	R1	Monday	10	3	0	7	1	2	0
130	106	40	F	3	R1	Monday	50	2	20	22	0	8	0
131	106	43	M	2	R1	Monday	7	2	0	2	1	4	0
132	107	59	F	3	R1	Monday	29	3	0	0	3	5	21
133	107	68	M	4	R1	Monday	3	2	0	0	0	3	0
134	108	53	F	3	R1	Monday	194	3	0	65	127	2	0
135	108	54	M	3	R1	Monday	8	2	0	0	5	3	0
136	109	44	F	4	R1	Monday	7	3	0	0	0	7	0
137	109	45	M	3	R1	Monday	5	1	0	0	1	4	0
138	109	50	F	3	R1	Monday	19	5	0	0	2	17	0
139	110	10	F	1	R1	Monday	51	3	0	48	1	2	0
140	110	42	F	4	R1	Monday	63	1	0	51	1	11	0
141	110	49	M	1	R1	Monday	43	1	0	21	11	11	0
142	111	22	F	1	R1	Monday	7	1	0	1	4	2	0
143	111	25	M	4	R1	Monday	6	1	0	1	4	1	0
144	111	51	F	2	R1	Monday	155	1	0	4	31	120	0
145	112	44	M	3	R1	Monday	24	3	0	0	11	11	2
146	112	76	F	2	R1	Monday	8	3	0	0	0	7	1
147	112	84	M	4	R1	Monday	2	0	0	0	0	1	1
148	113	62	F	3	R1	Monday	4	1	0	0	1	3	0
149	114	46	F	3	R1	Monday	2	1	0	1	0	1	0
150	115	26	F	3	R1	Monday	15	5	1	2	9	3	0
151	115	28	F	2	R1	Monday	7	1	0	0	5	2	0
152	116	54	F	2	R1	Tuesday	53	1	0	0	25	27	1
153	117	38	F	1	R1	Tuesday	8	2	0	2	3	2	1
154	117	67	F	4	R1	Tuesday	7	2	0	2	1	1	3
155	118	9	F	1	R1	Tuesday	10	1	0	6	2	2	0
156	118	16	M	3	R1	Tuesday	17	1	0	14	1	2	0
157	118	50	M	1	R1	Tuesday	10	3	0	2	6	2	0
158	118	50	F	3	R1	Tuesday	8	2	0	2	0	6	0
159	119	56	F	2	R1	Tuesday	5	2	0	0	2	3	0
160	120	59	F	4	R1	Tuesday	11	6+	0	0	5	6	0
161	121	28	F	4	R1	Tuesday	15	3	0	1	8	5	1
162	122	52	F	3	R1	Tuesday	15	1	0	0	12	3	0
163	123	18	M	3	R1	Tuesday	30	1	0	27	1	2	0
164	123	22	F	4	R1	Tuesday	16	4	0	0	16	0	0
165	123	50	M	2	R1	Tuesday	9	2	0	1	7	1	0
166	123	50	F	2	R1	Tuesday	8	2	0	1	3	4	0
167	124	40	F	4	R1	Tuesday	3	1	1	0	0	2	0
168	125	20	F	4	R1	Tuesday	6	3	0	0	1	5	0
169	125	52	F	4	R1	Tuesday	5	1	0	0	2	3	0
170	126	73	F	2	R1	Tuesday	0	NA	0	0	0	0	0
171	126	81	M	2	R1	Tuesday	3	1	0	0	0	2	1
172	127	57	F	3	R1	Tuesday	5	1	0	0	3	2	0
173	128	68	F	1	R1	Tuesday	2	0	0	0	1	0	1
174	129	24	M	2	R1	Tuesday	4	1	0	0	1	3	0
175	129	52	F	3	R1	Tuesday	3	0	0	0	1	2	0
176	130	26	M	3	R1	Tuesday	33	1	0	0	21	12	0
177	131	57	M	1	R1	Tuesday	6	3	0	0	1	5	0
178	132	24	F	3	R1	Tuesday	4	2	0	0	1	3	0
179	132	54	F	4	R1	Tuesday	6	3	0	0	3	3	0
180	133	10	F	4	R1	Tuesday	8	2	0	6	0	2	0
181	133	42	F	1	R1	Tuesday	10	5	0	2	3	4	1
182	134	55	F	4	R1	Tuesday	12	3	1	0	9	2	0
183	135	61	F	1	R1	Tuesday	1	0	0	0	1	0	0
184	135	31	M	1	R1	Tuesday	11	1	0	0	10	1	0
185	136	NA	M	2	R1	Tuesday	18	2	0	15	1	0	2
186	136	NA	M	4	R1	Tuesday	25	1	20	1	2	0	2
187	136	30	M	3	R1	Tuesday	6	1	1	0	2	1	2
188	136	62	M	4	R1	Tuesday	8	1	1	6	0	1	0
189	137	NA	M	1	R1	Wednesday	1	1	0	0	0	0	1
190	138	77	M	3	R1	Wednesday	4	3	0	0	1	2	1
191	139	16	M	3	R1	Wednesday	13	2	0	11	0	2	0
192	139	58	M	2	R1	Wednesday	3	2	0	2	0	1	0
193	140	51	F	1	R1	Wednesday	9	3	0	0	2	7	0
194	140	52	M	2	R1	Wednesday	11	5	0	0	6	3	2
195	141	27	F	3	R1	Wednesday	4	2	0	0	3	1	0
196	141	29	M	2	R1	Wednesday	8	1	0	0	7	1	0
197	141	58	F	4	R1	Wednesday	4	1	0	0	2	2	0
198	142	64	M	4	R1	Wednesday	3	0	0	2	0	1	0
199	143	18	F	1	R1	Wednesday	73	2	0	10	50	11	2
200	143	49	F	1	R1	Wednesday	1	0	0	1	0	0	0
201	143	53	M	4	R1	Wednesday	11	2	0	0	6	5	0
202	144	65	F	1	R1	Wednesday	1	0	0	0	0	1	0
203	145	27	F	3	R1	Wednesday	12	3	0	0	11	1	0
204	145	61	F	3	R1	Wednesday	9	2	0	0	2	6	1
205	146	13	M	2	R1	Wednesday	9	1	0	7	0	2	0
206	146	16	M	4	R1	Wednesday	10	1	0	8	0	2	0
207	146	44	F	3	R1	Wednesday	21	3	1	2	9	9	0
208	147	62	F	4	R1	Wednesday	2	1	0	0	1	0	1
209	147	63	M	1	R1	Wednesday	2	0	0	0	1	1	0
210	148	30	F	2	R1	Wednesday	4	3	0	0	1	1	2
211	148	52	F	3	R1	Wednesday	6	2	0	0	1	5	0
212	148	65	M	3	R1	Wednesday	2	0	0	0	1	1	0
213	149	70	F	3	R1	Wednesday	13	3	0	0	3	10	0
214	150	36	F	1	R1	Wednesday	4	2	1	0	1	2	0
215	150	43	M	1	R1	Wednesday	2	0	1	0	1	0	0
216	151	25	F	1	R1	Wednesday	74	2	0	0	25	34	15
217	151	56	F	2	R1	Wednesday	6	2	0	0	4	2	0
218	151	59	M	2	R1	Wednesday	10	2	0	0	3	7	0
219	152	77	M	4	R1	Wednesday	3	1	0	0	1	1	1
220	153	62	F	4	R1	Wednesday	7	3	1	3	2	1	0
221	154	63	M	2	R1	Thursday	2	0	0	0	1	1	0
222	155	47	F	4	R1	Thursday	7	1	0	1	0	6	0
223	155	59	M	1	R1	Thursday	8	3	0	1	2	5	0
224	156	37	F	3	R1	Thursday	2	0	0	0	1	1	0
225	156	62	F	3	R1	Thursday	5	1	2	0	2	1	0
226	157	26	F	3	R1	Thursday	15	2	0	0	8	7	0
227	158	27	F	2	R1	Thursday	6	1	0	0	4	2	0
228	158	54	F	3	R1	Thursday	6	4	0	0	3	2	1
229	159	52	F	1	R1	Thursday	6	2	0	0	2	2	2
230	160	46	F	2	R1	Thursday	8	2	0	1	4	3	0
231	161	66	F	2	R1	Thursday	17	3	1	0	7	6	3
232	162	51	M	1	R1	Thursday	14	3	0	0	12	2	0
233	163	48	F	2	R1	Thursday	4	3	0	1	0	3	0
234	164	15	F	4	R1	Thursday	4	1	0	2	1	1	0
235	164	24	M	1	R1	Thursday	0	NA	0	0	0	0	0
236	164	55	F	3	R1	Thursday	2	0	0	1	0	1	0
237	165	37	F	4	R1	Thursday	5	1	0	0	1	3	1
238	165	68	F	1	R1	Thursday	18	3	0	0	2	12	4
239	166	23	F	2	R1	Thursday	3	1	0	0	2	1	0
240	166	54	F	2	R1	Thursday	5	2	0	1	1	3	0
241	167	57	F	3	R1	Thursday	7	3	0	0	1	6	0
242	168	64	F	1	R1	Thursday	13	4	0	0	8	2	3
243	169	23	M	3	R1	Thursday	5	1	0	0	3	2	0
244	169	59	F	4	R1	Thursday	5	1	0	0	4	1	0
245	170	55	M	2	R1	Thursday	8	3	0	0	0	7	1
246	171	61	F	1	R1	Thursday	9	5	0	0	5	4	0
247	172	65	M	2	R1	Thursday	2	0	0	0	1	1	0
248	173	57	F	3	R1	Thursday	14	5	2	1	5	6	0
249	174	49	M	3	R1	Thursday	13	2	0	10	0	3	0
250	174	54	M	4	R1	Thursday	8	1	0	4	1	3	0
251	175	43	M	3	R1	Thursday	18	4	0	0	17	1	0
252	175	71	M	1	R1	Thursday	2	1	0	0	1	0	1
253	176	32	F	4	R1	Friday	9	1	1	2	1	5	0
254	177	58	F	4	R1	Friday	7	2	0	0	6	1	0
255	178	65	F	4	R1	Friday	8	1	1	1	1	3	2
256	179	15	M	2	R1	Friday	8	1	0	6	0	2	0
257	179	61	F	2	R1	Friday	2	0	0	1	0	1	0
258	180	38	M	4	R1	Friday	11	3	1	0	3	7	0
259	181	30	M	3	R1	Friday	5	1	0	0	5	0	0
260	181	33	F	3	R1	Friday	13	2	0	0	10	3	0
261	181	59	F	1	R1	Friday	19	6+	0	0	6	11	2
262	181	60	M	1	R1	Friday	10	2	0	0	5	5	0
263	182	65	F	1	R1	Friday	5	1	0	0	2	2	1
264	182	67	M	4	R1	Friday	4	1	0	0	2	0	2
265	183	56	F	2	R1	Friday	7	5	0	0	3	4	0
266	183	61	M	4	R1	Friday	12	4	0	0	2	10	0
267	183	25	F	3	R1	Friday	6	3	0	0	3	3	0
268	184	75	F	4	R1	Friday	4	1	0	0	1	1	2
269	185	29	M	1	R1	Friday	33	5	0	0	31	2	0
270	185	31	F	4	R1	Friday	32	4	0	1	26	5	0
271	186	37	F	4	R1	Friday	9	2	0	1	3	5	0
272	187	50	F	3	R1	Friday	7	2	0	0	1	6	0
273	187	54	M	2	R1	Friday	27	6+	1	0	14	9	3
274	188	60	F	2	R1	Friday	6	2	0	1	2	3	0
275	189	13	F	2	R1	Friday	10	4	0	8	0	2	0
276	189	46	F	3	R1	Friday	8	2	0	1	4	3	0
277	190	13	M	4	R1	Friday	17	4	0	15	0	2	0
278	190	47	F	1	R1	Friday	1	0	0	1	0	0	0
279	191	31	F	4	R1	Friday	6	3	0	0	5	1	0
280	191	55	F	4	R1	Friday	12	1	0	0	1	1	10
281	192	12	F	1	R1	Friday	24	2	2	6	8	6	2
282	192	40	M	4	R1	Friday	9	2	0	1	7	1	0
283	192	42	F	2	R1	Friday	24	3	3	1	4	14	2
284	193	28	M	3	R1	Friday	5	1	0	3	1	1	0
285	193	59	F	4	R1	Friday	4	1	0	0	4	0	0
286	193	60	M	4	R1	Friday	5	2	0	0	2	2	1
287	194	18	M	2	R1	Friday	7	2	0	1	0	6	0
288	194	25	M	1	R1	Friday	5	2	0	0	5	0	0
289	194	53	F	4	R1	Friday	1	0	0	1	0	0	0
290	195	45	F	1	R1	Saturday	8	2	0	3	1	2	2
291	195	69	F	1	R1	Saturday	8	3	0	0	1	0	7
292	195	74	M	1	R1	Saturday	1	1	0	0	1	0	0
293	196	50	F	1	R1	Saturday	7	4	0	0	3	4	0
294	196	55	M	4	R1	Saturday	9	2	0	0	0	9	0
295	197	56	M	1	R1	Saturday	7	2	0	0	2	3	2
296	198	31	F	3	R1	Saturday	8	0	0	0	4	4	0
297	198	55	F	3	R1	Saturday	8	0	0	0	5	3	0
298	199	63	F	3	R1	Saturday	4	0	0	0	4	0	0
299	200	23	M	4	R1	Saturday	10	1	0	0	9	1	0
300	200	52	F	4	R1	Saturday	25	1	0	2	11	10	2
301	200	55	M	4	R1	Saturday	8	3	0	0	5	3	0
302	201	65	F	2	R1	Saturday	4	0	0	0	0	0	4
303	202	20	M	2	R1	Saturday	2	1	0	0	1	1	0
304	203	7	F	3	R1	Saturday	2	0	0	0	0	2	0
305	203	38	F	4	R1	Saturday	6	4	0	1	2	3	0
306	203	43	M	1	R1	Saturday	2	1	0	1	0	1	0
307	204	43	F	4	R1	Saturday	15	3	0	2	6	5	2
308	204	47	M	2	R1	Saturday	12	2	0	4	5	3	0
309	205	59	F	1	R1	Saturday	1	1	0	0	0	0	1
310	205	68	M	4	R1	Saturday	0	NA	0	0	0	0	0
311	206	21	F	3	R1	Saturday	18	3	0	1	13	4	0
312	206	28	M	1	R1	Saturday	14	6+	0	0	5	8	1
313	207	18	M	2	R1	Saturday	3	1	0	0	0	3	0
314	207	53	M	3	R1	Saturday	3	1	0	1	0	2	0
315	208	27	M	1	R1	Saturday	10	4	0	0	6	4	0
316	209	19	F	2	R1	Saturday	21	1	0	7	12	2	0
317	209	50	F	1	R1	Saturday	3	1	0	1	1	1	0
318	210	51	F	1	R1	Sunday	25	5	0	3	4	13	5
319	211	53	F	2	R1	Sunday	3	1	0	2	0	1	0
320	211	54	M	2	R1	Sunday	5	1	0	1	0	4	0
321	212	64	M	4	R1	Sunday	4	0	0	0	1	2	1
322	213	12	M	3	R1	Sunday	3	2	0	1	0	2	0
323	213	50	F	4	R1	Sunday	7	6+	0	2	2	2	1
324	214	40	F	2	R1	Sunday	7	3	0	1	4	1	1
325	214	61	F	2	R1	Sunday	3	1	0	1	1	1	0
326	214	68	M	1	R1	Sunday	26	1	0	1	2	13	10
327	215	24	M	4	R1	Sunday	5	2	0	0	1	4	0
328	215	55	F	2	R1	Sunday	156	3	0	0	52	104	0
329	215	56	M	3	R1	Sunday	112	3	0	0	1	92	19
330	216	23	F	4	R1	Sunday	4	1	0	0	2	2	0
331	216	50	F	4	R1	Sunday	7	2	0	0	5	2	0
332	216	60	M	2	R1	Sunday	3	2	0	0	1	2	0
333	217	22	M	2	R1	Sunday	4	0	0	0	2	2	0
334	217	58	F	3	R1	Sunday	4	2	0	0	1	3	0
335	217	59	M	4	R1	Sunday	4	1	0	0	1	3	0
336	218	45	F	3	R1	Sunday	12	6+	0	3	8	0	1
337	219	30	M	3	R1	Sunday	3	1	0	0	2	1	0
338	220	NA	M	2	R1	Sunday	1	0	0	0	1	0	0
339	221	25	M	3	R1	Sunday	5	2	0	0	5	0	0
340	222	54	F	1	R1	Sunday	3	2	0	0	2	1	0
341	223	78	F	4	R1	Sunday	1	0	0	0	0	0	1
342	224	34	F	2	R1	Sunday	7	3	2	1	3	1	0
343	224	37	M	1	R1	Sunday	9	6+	2	1	5	1	0
344	225	13	M	2	R1	Sunday	20	3	0	9	0	10	1
345	225	16	M	4	R1	Sunday	20	3	0	9	0	10	1
346	225	47	F	2	R1	Sunday	21	4	0	10	1	9	1
347	225	49	M	3	R1	Sunday	20	1	0	9	3	7	1
348	226	63	F	3	R1	Sunday	1	0	0	0	0	0	1
349	227	44	F	2	R1	Monday	2	1	0	1	1	0	0
350	228	49	F	3	R1	Monday	9	2	0	0	5	4	0
351	229	74	F	2	R1	Monday	1	0	0	0	0	0	1
352	230	57	F	1	R1	Monday	2	0	0	0	1	0	1
353	231	64	F	4	R1	Monday	6	1	0	0	5	0	1
354	232	81	M	4	R1	Monday	0	NA	0	0	0	0	0
355	233	27	M	2	R1	Monday	15	2	0	0	13	2	0
356	234	28	F	4	R1	Monday	17	3	0	0	15	2	0
357	234	30	F	2	R1	Monday	16	2	0	0	9	7	0
358	234	53	F	4	R1	Monday	16	3	0	0	14	2	0
359	234	56	M	1	R1	Monday	4	1	0	0	3	1	0
360	235	52	F	3	R1	Monday	17	3	1	0	2	10	4
361	235	57	M	1	R1	Monday	9	1	1	0	2	3	3
362	236	64	F	1	R1	Monday	15	3	1	1	7	4	2
363	237	52	F	2	R1	Monday	11	1	0	0	2	9	0
364	238	49	F	2	R1	Monday	11	6+	0	2	3	5	1
365	239	23	F	3	R1	Monday	34	3	0	19	4	11	0
366	239	54	F	3	R1	Monday	52	4	0	0	11	31	10
367	239	59	M	4	R1	Monday	11	5	0	1	7	3	0
368	240	45	F	4	R1	Monday	3	0	0	0	3	0	0
369	241	41	F	1	R1	Monday	1	0	0	0	0	0	1
370	242	43	F	4	R1	Monday	7	2	0	1	2	4	0
371	243	30	F	4	R1	Monday	4	3	0	0	1	3	0
372	243	51	F	1	R1	Monday	9	4	0	0	6	3	0
373	244	72	F	1	R1	Monday	3	2	0	1	0	1	1
374	244	75	M	2	R1	Monday	3	3	0	1	0	1	1
375	245	53	F	1	R1	Monday	16	5	0	0	5	9	2
376	246	49	M	2	R1	Monday	20	4	0	1	3	15	1
377	247	14	F	3	R1	Monday	10	1	0	8	0	2	0
378	247	50	F	1	R1	Monday	5	1	0	1	0	4	0
379	247	63	M	2	R1	Monday	3	1	0	1	1	1	0
380	248	20	M	3	R1	Monday	8	2	0	4	1	3	0
381	248	50	F	2	R1	Monday	15	5	0	1	4	10	0
382	249	71	F	4	R1	Tuesday	5	2	0	0	0	4	1
383	250	39	F	2	R1	Tuesday	9	2	0	1	5	3	0
384	251	52	F	3	R1	Tuesday	5	1	0	0	0	4	1
385	251	55	F	2	R1	Tuesday	18	3	0	0	8	9	1
386	252	44	F	1	R1	Tuesday	4	2	0	0	1	3	0
387	253	64	F	1	R1	Tuesday	2	1	0	0	0	1	1
388	254	76	F	2	R1	Tuesday	1	0	0	0	1	0	0
389	255	62	F	4	R1	Tuesday	11	4	1	0	7	3	0
390	255	64	M	4	R1	Tuesday	19	5	1	1	14	2	1
391	256	70	F	1	R1	Tuesday	3	0	1	0	1	1	0
392	257	46	M	4	R1	Tuesday	4	1	1	2	0	1	0
393	258	11	M	2	R1	Tuesday	4	2	0	3	0	1	0
394	258	62	F	3	R1	Tuesday	8	1	0	1	0	6	1
395	259	19	F	1	R1	Tuesday	24	2	0	15	2	7	0
396	259	52	M	1	R1	Tuesday	8	3	0	0	6	2	0
397	260	32	F	2	R1	Tuesday	11	1	0	7	1	3	0
398	261	65	M	3	R1	Tuesday	9	3	0	0	1	8	0
399	261	67	F	4	R1	Tuesday	6	2	0	0	2	3	1
400	262	78	M	2	R1	Tuesday	1	0	0	0	0	0	1
401	263	63	F	4	R1	Tuesday	1	0	0	0	0	0	1
402	264	23	F	2	R1	Tuesday	9	3	0	0	7	2	0
403	265	16	M	4	R1	Tuesday	15	3	0	10	2	3	0
404	265	47	F	3	R1	Tuesday	12	6+	0	1	3	6	2
405	265	49	M	2	R1	Tuesday	34	2	0	2	12	13	7
406	266	37	M	1	R1	Tuesday	8	4	0	0	3	1	4
407	266	51	F	3	R1	Tuesday	19	2	0	8	4	7	0
408	267	49	F	1	R1	Tuesday	47	1	0	1	10	11	25
409	268	14	M	2	R1	Tuesday	3	0	0	1	0	2	0
410	268	18	M	1	R1	Tuesday	2	0	0	1	0	1	0
411	268	48	F	2	R1	Tuesday	6	2	0	2	1	3	0
412	269	44	M	1	R1	Tuesday	13	2	0	1	7	5	0
413	270	54	M	1	R1	Tuesday	6	1	0	0	3	3	0
414	271	52	F	4	R1	Wednesday	39	5	0	20	4	15	0
415	271	56	M	4	R1	Wednesday	2	2	0	0	0	2	0
416	272	69	F	2	R1	Wednesday	16	5	0	0	9	4	3
417	273	56	F	2	R1	Wednesday	4	1	0	0	0	4	0
418	273	61	M	4	R1	Wednesday	11	5	0	0	4	6	1
419	274	48	F	2	R1	Wednesday	30	5	5	20	2	3	0
420	275	44	M	3	R1	Wednesday	15	5	0	0	13	2	0
421	276	35	F	3	R1	Wednesday	5	2	0	0	3	0	2
422	277	63	F	1	R1	Wednesday	4	0	0	1	1	1	1
423	277	68	M	3	R1	Wednesday	4	1	0	1	1	2	0
424	278	59	F	4	R1	Wednesday	3	1	0	0	1	2	0
425	278	63	M	1	R1	Wednesday	3	1	0	0	2	1	0
426	279	24	F	4	R1	Wednesday	12	2	0	0	4	8	0
427	280	13	M	2	R1	Wednesday	3	1	0	3	0	0	0
428	280	61	M	1	R1	Wednesday	0	NA	0	0	0	0	0
429	281	45	M	2	R1	Wednesday	34	3	0	0	8	26	0
430	282	49	F	4	R1	Wednesday	9	3	0	2	3	4	0
431	283	74	M	3	R1	Wednesday	1	1	0	0	0	1	0
432	284	14	M	2	R1	Wednesday	2	0	0	0	0	2	0
433	284	57	F	4	R1	Wednesday	6	2	0	1	0	5	0
434	284	57	M	3	R1	Wednesday	5	1	0	1	0	4	0
435	285	69	F	2	R1	Wednesday	13	2	0	0	3	10	0
436	286	41	M	4	R1	Wednesday	39	6+	0	18	10	9	2
437	286	41	F	4	R1	Wednesday	17	6+	0	0	9	8	0
438	287	18	F	3	R1	Thursday	9	4	0	1	5	3	0
439	287	46	F	1	R1	Thursday	6	3	0	0	2	4	0
440	288	8	M	3	R1	Thursday	6	4	0	4	2	0	0
441	288	36	F	1	R1	Thursday	9	3	0	3	2	4	0
442	289	48	F	4	R1	Thursday	14	2	0	1	1	11	1
443	290	20	F	1	R1	Thursday	21	3	0	4	5	2	10
444	290	60	M	4	R1	Thursday	5	1	0	0	4	1	0
445	291	12	F	3	R1	Thursday	5	2	0	4	0	1	0
446	291	44	M	2	R1	Thursday	10	1	0	2	5	3	0
447	291	47	F	4	R1	Thursday	11	5	0	2	3	6	0
448	292	59	F	2	R1	Thursday	35	6+	0	0	2	25	8
449	293	20	F	3	R1	Thursday	4	1	0	1	1	2	0
450	294	52	M	2	R1	Thursday	13	3	2	0	2	8	1
451	295	37	M	2	R1	Thursday	10	3	0	1	5	3	1
452	296	12	M	1	R1	Thursday	4	2	0	2	1	1	0
453	296	43	M	1	R1	Thursday	20	5	0	2	10	8	0
454	297	77	M	4	R1	Thursday	4	2	0	0	3	0	1
455	298	61	F	4	R1	Thursday	4	3	0	0	2	1	1
456	299	55	M	1	R1	Thursday	16	1	0	0	0	16	0
457	300	18	M	1	R1	Thursday	13	2	0	0	8	5	0
458	300	20	F	4	R1	Thursday	11	4	0	1	6	4	0
459	300	47	F	3	R1	Thursday	6	1	0	1	3	2	0
460	300	52	M	3	R1	Thursday	4	1	0	1	0	1	2
461	301	60	M	2	R1	Thursday	4	2	0	0	2	2	0
462	302	51	F	1	R1	Thursday	8	1	0	0	1	3	4
463	303	62	M	3	R1	Thursday	5	1	0	0	1	4	0
464	304	45	F	4	R1	Thursday	34	1	0	11	9	12	2
465	305	46	F	3	R1	Friday	5	2	0	0	2	3	0
466	306	48	F	1	R1	Friday	27	6+	0	3	9	13	2
467	307	28	M	1	R1	Friday	5	3	0	1	2	2	0
468	308	22	M	3	R1	Friday	20	3	0	0	17	3	0
469	309	53	F	3	R1	Friday	7	3	0	0	1	6	0
470	310	23	F	4	R1	Friday	5	1	0	1	3	1	0
471	310	59	F	3	R1	Friday	5	2	0	1	1	3	0
472	311	19	F	1	R1	Friday	8	3	0	5	1	2	0
473	311	38	F	3	R1	Friday	2	0	0	1	0	1	0
474	311	62	M	1	R1	Friday	2	1	0	1	1	0	0
475	312	42	M	4	R1	Friday	11	5	0	1	6	4	0
476	313	51	F	3	R1	Friday	27	3	0	0	19	8	0
477	314	74	M	4	R1	Friday	2	1	0	0	0	1	1
478	315	34	F	1	R1	Friday	6	2	0	0	5	1	0
479	315	35	F	3	R1	Friday	10	4	0	0	9	1	0
480	316	21	F	4	R1	Friday	13	1	0	0	7	6	0
481	317	58	F	3	R1	Friday	2	0	0	0	2	0	0
482	318	22	F	3	R1	Friday	4	1	0	1	0	3	0
483	318	45	F	4	R1	Friday	6	1	0	0	3	3	0
484	319	71	M	3	R1	Friday	1	0	0	0	0	0	1
485	320	12	M	4	R1	Friday	2	1	0	0	1	1	0
486	320	50	F	1	R1	Friday	89	4	0	61	18	10	0
487	320	58	M	1	R1	Friday	57	4	0	1	3	53	0
488	321	74	F	1	R1	Friday	3	1	0	0	1	1	1
489	322	26	F	2	R1	Friday	86	1	0	0	12	41	33
490	323	62	F	3	R1	Friday	7	2	0	0	4	2	1
491	324	20	F	4	R1	Friday	2	0	0	2	0	0	0
492	324	25	F	2	R1	Friday	3	1	0	0	1	1	1
493	324	59	F	1	R1	Friday	8	3	0	2	2	3	1
494	325	22	M	4	R1	Friday	8	5	0	1	3	4	0
495	326	58	F	3	R1	Friday	7	2	0	0	0	1	6
496	327	58	F	3	R1	Friday	5	1	0	0	1	2	2
497	328	24	F	2	R1	Saturday	8	2	0	1	5	2	0
498	328	51	F	2	R1	Saturday	8	4	0	1	4	3	0
499	328	54	M	3	R1	Saturday	3	0	0	1	1	1	0
500	329	39	F	1	R1	Saturday	14	3	1	2	4	5	2
501	330	63	F	1	R1	Saturday	11	2	0	0	2	8	1
502	330	62	M	4	R1	Saturday	4	2	1	0	2	1	0
503	331	64	F	2	R1	Saturday	3	1	0	0	0	2	1
504	332	66	F	4	R1	Saturday	20	2	2	0	7	5	6
505	332	NA	M	3	R1	Saturday	11	2	2	0	7	0	2
506	333	53	M	4	R1	Saturday	4	1	0	2	1	1	0
507	334	61	F	4	R1	Saturday	18	3	0	0	4	14	0
508	334	58	M	3	R1	Saturday	5	0	0	0	4	1	0
509	335	55	F	3	R1	Saturday	64	2	0	0	4	6	54
510	336	27	M	4	R1	Saturday	5	2	0	0	3	2	0
511	336	63	F	3	R1	Saturday	7	1	0	0	2	4	1
512	336	64	M	3	R1	Saturday	2	0	0	0	1	1	0
513	337	19	F	4	R1	Saturday	4	1	0	0	3	1	0
514	338	54	F	2	R1	Saturday	14	6+	0	0	4	9	1
515	338	60	M	2	R1	Saturday	12	4	0	0	2	9	1
516	339	66	F	4	R1	Saturday	6	3	0	0	1	3	2
517	340	22	M	3	R1	Sunday	3	1	0	0	0	3	0
518	340	44	F	2	R1	Sunday	10	4	1	0	4	4	1
519	340	47	M	2	R1	Sunday	40	4	0	0	12	26	2
520	341	29	M	4	R1	Sunday	33	1	0	0	31	2	0
521	342	49	F	4	R1	Sunday	6	1	0	1	4	1	0
522	343	41	F	1	R1	Sunday	34	3	0	14	9	10	1
523	344	46	F	1	R1	Sunday	3	2	1	0	2	0	0
524	345	55	M	2	R1	Sunday	1	1	0	0	0	1	0
525	345	57	F	3	R1	Sunday	10	2	0	0	2	8	0
526	346	58	F	4	R1	Sunday	1	0	0	0	1	0	0
527	347	65	M	2	R1	Sunday	3	1	0	0	2	0	1
528	348	31	F	1	R1	Sunday	5	1	0	0	1	4	0
529	349	24	M	3	R1	Sunday	3	2	0	0	1	2	0
530	349	55	F	4	R1	Sunday	5	2	0	0	1	4	0
531	350	51	M	1	R1	Sunday	0	NA	0	0	0	0	0
532	351	25	M	3	R1	Sunday	12	3	0	0	9	3	0
533	352	82	F	4	R1	Sunday	0	NA	0	0	0	0	0
534	353	19	M	4	R1	Sunday	3	0	0	0	1	2	0
535	353	43	F	1	R1	Sunday	4	1	0	1	1	1	1
536	354	61	M	4	R1	Sunday	3	1	1	0	1	1	0
537	354	62	F	2	R1	Sunday	3	1	1	0	1	1	0
538	355	23	F	4	R1	Sunday	7	4	1	0	3	2	1
539	355	51	F	4	R1	Sunday	5	1	1	0	2	1	1
540	356	15	F	4	R1	Sunday	2	0	0	0	0	2	0
541	356	43	F	4	R1	Sunday	15	3	0	2	5	7	1
542	357	47	F	4	R1	Sunday	30	6+	0	0	9	21	0
543	358	22	M	2	R1	Sunday	110	1	0	60	38	12	0
544	358	42	F	3	R1	Sunday	9	3	0	0	2	7	0
545	358	58	M	2	R1	Sunday	5	2	0	0	2	3	0
546	359	68	F	1	R1	Sunday	1	0	0	0	0	1	0
547	360	63	F	3	R1	Monday	10	3	1	2	3	4	0
548	361	50	F	2	R1	Monday	11	2	0	2	6	3	0
549	362	84	F	4	R1	Monday	0	NA	0	0	0	0	0
550	363	49	F	1	R1	Monday	7	2	1	1	2	1	2
551	364	65	F	2	R1	Monday	7	1	0	0	0	6	1
552	364	69	M	4	R1	Monday	1	0	0	0	0	0	1
553	365	70	M	4	R1	Monday	7	2	0	0	1	5	1
554	366	25	M	4	R1	Monday	9	5	0	0	5	4	0
555	366	60	M	4	R1	Monday	1	0	0	0	0	1	0
556	367	69	M	1	R1	Monday	17	5	0	0	7	9	1
557	368	62	F	1	R1	Monday	4	3	1	1	1	1	0
558	369	18	M	1	R1	Monday	1	0	0	1	0	0	0
559	369	51	F	2	R1	Monday	7	1	0	0	1	6	0
560	370	73	F	4	R1	Monday	0	NA	0	0	0	0	0
561	371	74	F	2	R1	Monday	2	1	0	0	0	0	2
562	372	52	F	1	R1	Monday	6	2	0	1	1	3	1
563	373	39	M	1	R1	Monday	10	1	1	0	3	4	2
564	373	74	M	2	R1	Monday	12	2	1	0	2	6	3
565	374	44	F	2	R1	Monday	8	3	0	0	5	1	2
566	374	85	F	3	R1	Monday	2	0	0	0	2	0	0
567	375	47	F	3	R1	Monday	27	5	0	0	9	18	0
568	376	58	F	1	R1	Monday	7	4	0	0	0	7	0
569	377	47	F	3	R1	Monday	13	6+	0	2	2	7	2
570	378	37	F	2	R1	Monday	41	1	0	0	0	1	40
571	378	70	F	1	R1	Monday	31	1	0	0	0	1	30
572	379	42	F	2	R1	Monday	4	0	0	2	1	1	0
573	380	52	F	2	R1	Tuesday	5	4	0	0	2	2	1
574	380	53	M	2	R1	Tuesday	4	3	0	0	1	3	0
575	381	37	M	4	R1	Tuesday	23	1	0	0	9	14	0
576	382	59	F	2	R1	Tuesday	3	1	0	0	1	1	1
577	383	49	F	3	R1	Tuesday	13	2	0	5	2	6	0
578	384	63	M	4	R1	Tuesday	17	1	0	1	3	11	2
579	385	61	F	2	R1	Tuesday	36	3	0	0	16	18	2
580	386	51	F	2	R1	Tuesday	4	1	0	0	2	2	0
581	387	52	M	1	R1	Tuesday	12	1	0	0	8	4	0
582	388	66	M	3	R1	Tuesday	3	3	0	1	1	0	1
583	389	35	F	2	R1	Tuesday	15	1	1	1	6	7	0
584	390	47	F	3	R1	Tuesday	9	3	0	1	1	7	0
585	391	57	F	2	R1	Tuesday	8	1	1	0	4	3	0
586	392	68	M	3	R1	Tuesday	1	0	0	0	0	1	0
587	393	43	F	4	R1	Tuesday	34	3	6	0	21	6	1
588	394	45	F	3	R1	Tuesday	9	1	0	2	0	7	0
589	395	58	M	4	R1	Tuesday	12	5	0	0	3	8	1
590	396	65	M	1	R1	Wednesday	3	1	0	0	0	3	0
591	397	34	F	1	R1	Wednesday	1	0	0	0	0	1	0
592	398	47	F	4	R1	Wednesday	9	3	0	0	2	6	1
593	398	55	F	3	R1	Wednesday	4	1	0	0	0	3	1
594	399	58	F	3	R1	Wednesday	2	0	0	0	1	1	0
595	400	64	M	1	R1	Wednesday	10	2	0	0	1	8	1
596	401	25	F	1	R1	Wednesday	13	2	0	0	7	6	0
597	401	55	F	3	R1	Wednesday	10	2	0	4	4	2	0
598	402	58	F	1	R1	Thursday	20	2	0	0	20	0	0
599	403	58	F	3	R1	Thursday	11	5	0	0	4	6	1
600	404	40	F	4	R1	Thursday	4	0	0	0	1	1	2
601	405	56	M	4	R1	Thursday	9	1	0	0	2	7	0
602	406	44	M	4	R1	Thursday	12	3	0	2	1	9	0
603	407	56	F	3	R1	Thursday	9	2	0	0	4	5	0
604	408	55	M	2	R1	Thursday	9	2	0	0	5	3	1
605	408	56	F	1	R1	Thursday	8	6+	0	0	4	4	0
606	409	24	M	2	R1	Friday	1	0	0	0	0	1	0
607	410	57	M	2	R1	Friday	15	3	0	1	0	13	1
608	411	42	M	4	R1	Friday	62	1	0	0	30	30	2
609	411	74	F	3	R1	Friday	12	2	0	0	0	1	11
610	412	64	F	2	R1	Friday	6	1	0	0	2	1	3
611	413	44	F	2	R1	Friday	7	3	0	1	1	5	0
612	414	58	M	1	R1	Friday	3	0	0	0	2	1	0
613	415	51	M	3	R1	Friday	8	1	0	0	3	5	0
614	416	49	F	4	R1	Friday	4	1	0	1	1	2	0
615	417	66	F	3	R1	Friday	6	3	0	0	5	1	0
616	418	62	M	1	R1	Friday	6	3	0	0	2	4	0
617	419	46	F	3	R1	Friday	3	2	0	0	1	2	0
618	420	45	M	3	R1	Friday	4	3	0	1	2	1	0
619	421	49	M	2	R1	Friday	2	1	0	0	0	1	1
620	422	27	M	4	R1	Friday	4	3	0	0	3	1	0
621	422	32	F	3	R1	Friday	1	0	0	1	0	0	0
622	422	53	F	3	R1	Friday	3	2	0	0	1	2	0
623	422	57	M	4	R1	Friday	5	2	0	0	1	4	0
624	423	11	M	2	R1	Friday	3	6+	0	1	0	2	0
625	423	53	F	4	R1	Friday	4	5	0	2	1	1	0
626	424	53	F	2	R1	Friday	2	2	0	0	0	1	1
627	424	61	M	1	R1	Friday	1	0	0	0	0	1	0
628	425	18	M	1	R1	Friday	23	2	0	16	5	2	0
629	426	65	F	3	R1	Saturday	15	1	0	4	6	4	1
630	427	43	M	4	R1	Saturday	11	2	1	3	2	3	2
631	428	66	F	3	R1	Saturday	8	3	0	0	2	5	1
632	429	56	F	4	R1	Saturday	5	1	0	0	1	4	0
633	430	58	F	1	R1	Saturday	9	2	0	0	5	4	0
634	431	52	F	3	R1	Saturday	6	3	0	0	1	5	0
635	432	60	F	2	R1	Saturday	2	1	0	0	0	2	0
636	433	65	F	3	R1	Saturday	3	0	0	0	0	1	2
637	434	50	F	3	R1	Saturday	3	3	0	0	0	3	0
638	435	67	F	4	R1	Saturday	3	1	0	0	3	0	0
639	436	63	F	3	R1	Saturday	20	1	0	0	3	4	13
640	437	71	F	3	R1	Saturday	2	1	0	0	1	0	1
641	438	22	M	3	R1	Saturday	7	2	0	0	1	6	0
642	439	53	F	2	R1	Saturday	1	0	0	0	0	1	0
643	439	61	M	2	R1	Saturday	1	0	0	0	0	1	0
644	440	50	F	3	R1	Saturday	5	1	0	1	1	3	0
645	441	66	F	1	R1	Saturday	5	2	0	0	3	1	1
646	442	46	F	2	R1	Saturday	21	5	0	0	7	10	4
647	443	49	F	1	R1	Sunday	5	2	0	1	4	0	0
648	444	11	F	2	R1	Sunday	5	6+	1	0	3	1	0
649	444	24	F	2	R1	Sunday	7	4	1	1	2	3	0
650	444	47	M	1	R1	Sunday	10	3	1	1	5	3	0
651	445	60	F	1	R1	Sunday	52	2	0	0	1	36	15
652	446	27	F	1	R1	Sunday	6	3	0	0	6	0	0
653	446	50	F	4	R1	Sunday	6	3	0	0	4	2	0
654	446	51	M	1	R1	Sunday	4	1	0	0	2	2	0
655	447	45	M	3	R1	Sunday	26	2	0	11	6	9	0
656	448	29	F	4	R1	Sunday	4	0	0	0	2	2	0
657	448	62	F	3	R1	Sunday	6	2	0	0	3	3	0
658	449	57	F	4	R1	Sunday	5	2	0	0	2	0	3
659	450	61	F	1	R1	Sunday	4	3	0	0	1	3	0
660	450	62	M	3	R1	Sunday	1	3	0	0	0	1	0
661	451	21	F	1	R1	Sunday	2	0	0	0	0	2	0
662	452	59	F	2	R1	Sunday	23	3	0	0	0	23	0
663	453	76	M	4	R1	Sunday	7	3	0	0	2	3	2
664	454	15	F	2	R1	Monday	3	1	0	0	1	1	1
665	454	43	M	2	R1	Monday	25	2	0	0	14	11	0
666	454	51	F	4	R1	Monday	4	1	0	1	1	2	0
667	455	13	F	2	R1	Monday	5	0	0	1	0	2	2
668	455	48	F	2	R1	Monday	15	2	0	2	0	11	2
669	456	64	M	3	R1	Monday	5	1	0	0	1	4	0
670	457	54	F	1	R1	Monday	11	3	0	0	1	10	0
671	458	74	F	4	R1	Monday	7	2	0	0	0	2	5
672	458	79	M	4	R1	Monday	3	0	0	0	0	2	1
673	459	50	F	2	R1	Monday	8	2	0	2	1	3	2
674	460	27	F	3	R1	Monday	3	2	0	0	2	1	0
675	461	35	F	3	R1	Monday	5	3	0	0	4	1	0
676	462	52	F	3	R1	Monday	3	3	0	1	1	1	0
677	462	56	M	4	R1	Monday	5	4	0	1	3	1	0
678	463	68	F	2	R1	Monday	8	3	1	0	2	5	0
679	463	69	M	2	R1	Monday	2	0	1	0	0	0	1
680	464	20	F	2	R1	Tuesday	1	0	0	0	1	0	0
681	464	49	F	4	R1	Tuesday	10	3	0	1	0	8	1
682	464	57	M	3	R1	Tuesday	3	2	0	2	0	1	0
683	465	35	F	4	R1	Tuesday	10	2	0	3	4	3	0
684	465	41	M	3	R1	Tuesday	15	1	0	2	2	9	2
685	466	35	F	2	R1	Tuesday	8	3	0	1	3	3	1
686	467	23	F	4	R1	Tuesday	245	3	5	21	160	54	5
687	467	54	F	3	R1	Tuesday	8	0	0	0	0	6	2
688	468	78	M	1	R1	Tuesday	7	2	0	0	0	7	0
689	469	65	F	3	R1	Tuesday	0	NA	0	0	0	0	0
690	470	57	M	3	R1	Tuesday	11	6+	0	1	0	10	0
691	471	60	F	1	R1	Tuesday	10	1	0	0	6	4	0
692	472	52	M	4	R1	Tuesday	8	2	0	1	4	3	0
693	473	35	F	3	R1	Tuesday	32	5	0	3	14	12	3
694	474	64	M	1	R1	Tuesday	3	2	0	0	0	3	0
695	475	47	F	4	R1	Wednesday	3	1	0	2	0	1	0
696	476	58	M	4	R1	Wednesday	4	1	0	0	0	4	0
697	477	80	M	3	R1	Wednesday	2	1	0	1	0	1	0
698	478	16	M	1	R1	Wednesday	20	3	0	17	0	3	0
699	478	18	M	2	R1	Wednesday	21	5	0	10	7	3	1
700	478	48	F	3	R1	Wednesday	8	3	0	2	1	5	0
701	478	49	M	4	R1	Wednesday	23	2	0	0	11	12	0
702	479	51	F	2	R1	Wednesday	3	1	0	0	2	1	0
703	480	48	F	3	R1	Wednesday	9	2	0	0	6	2	1
704	481	28	F	1	R1	Wednesday	19	1	0	1	4	12	2
705	482	54	F	4	R1	Wednesday	6	3	0	0	0	3	3
706	483	65	F	4	R1	Wednesday	5	2	0	0	1	3	1
707	484	63	F	1	R1	Wednesday	8	1	0	0	2	2	4
708	485	29	F	3	R1	Wednesday	3	1	0	0	2	1	0
709	485	64	F	3	R1	Wednesday	5	2	0	0	1	4	0
710	486	51	F	4	R1	Wednesday	13	4	0	2	1	8	2
711	487	52	M	2	R1	Wednesday	8	3	0	2	2	4	0
712	488	50	F	2	R1	Thursday	136	6+	0	110	6	20	0
713	489	64	F	2	R1	Thursday	8	1	0	0	1	0	7
714	490	49	F	1	R1	Thursday	8	4	0	0	3	5	0
715	490	52	M	1	R1	Thursday	17	4	0	0	10	7	0
716	491	57	F	3	R1	Thursday	1	0	0	0	0	1	0
717	492	77	F	2	R1	Thursday	5	2	0	0	2	3	0
718	493	65	F	1	R1	Thursday	3	3	0	0	0	2	1
719	494	56	F	4	R1	Thursday	9	3	0	0	2	7	0
720	494	61	M	3	R1	Thursday	13	1	0	0	7	6	0
721	495	40	M	3	R1	Thursday	8	2	1	0	6	0	1
722	496	56	M	4	R1	Friday	31	3	0	1	5	25	0
723	497	48	F	3	R1	Friday	2	1	0	1	0	1	0
724	498	42	F	4	R1	Friday	3	1	1	0	1	1	0
725	499	29	F	2	R1	Friday	15	2	0	0	10	3	2
726	500	65	F	1	R1	Friday	4	3	0	0	0	3	1
727	501	64	F	3	R1	Friday	16	6+	0	1	5	6	4
728	502	47	F	1	R1	Saturday	2	2	0	1	0	1	0
729	503	74	F	2	R1	Saturday	5	0	0	0	2	3	0
730	504	57	F	1	R1	Saturday	0	NA	0	0	0	0	0
731	505	52	F	4	R1	Saturday	3	0	0	0	2	1	0
732	506	46	F	4	R1	Saturday	25	4	0	1	16	7	1
733	507	28	M	3	R1	Saturday	5	0	0	0	3	1	1
734	508	42	M	4	R1	Saturday	16	4	0	2	9	5	0
735	509	57	F	3	R1	Saturday	10	5	0	0	4	6	0
736	510	59	M	4	R1	Thursday	7	4	0	1	2	4	0
737	511	57	F	4	R1	Thursday	20	5	0	0	7	12	1
738	512	65	F	4	R1	Thursday	8	2	0	0	2	6	0
739	513	11	F	3	R1	Friday	23	2	2	15	5	1	0
740	513	36	F	2	R1	Friday	8	1	1	1	2	4	0
741	514	45	F	2	R1	Friday	7	5	0	1	2	3	1
742	515	45	F	3	R1	Friday	20	1	0	0	0	20	0
743	516	57	F	4	R1	Friday	11	1	0	0	5	6	0
744	517	27	F	1	R1	Friday	3	0	0	1	0	2	0
745	518	50	F	1	R1	Saturday	21	3	0	3	3	15	0
746	519	51	M	2	R1	Saturday	10	2	0	2	4	2	2
747	519	48	F	2	R1	Saturday	5	0	0	2	2	1	0
748	520	25	M	1	R1	Saturday	2	1	0	0	0	2	0
749	520	60	F	4	R1	Saturday	3	0	0	0	1	2	0
750	521	NA	F	1	R1	Saturday	4	3	0	0	1	3	0
751	522	65	F	3	R1	Saturday	13	4	0	0	2	10	1
752	523	36	M	1	R1	Saturday	19	4	1	5	6	7	0
753	524	14	F	4	R1	Saturday	3	1	0	0	1	2	0
754	524	47	F	2	R1	Saturday	5	2	0	1	0	4	0
755	525	58	F	3	R1	Sunday	2	2	0	0	0	1	1
756	525	65	M	3	R1	Sunday	13	1	2	0	2	9	0
757	526	45	M	1	R1	Sunday	4	1	0	0	1	2	1
758	527	18	M	2	R1	Sunday	13	5	0	1	8	4	0
759	528	52	F	3	R1	Sunday	2	0	0	0	2	0	0
760	529	25	F	1	R1	Sunday	11	4	1	0	5	3	2
761	530	57	M	3	R1	Sunday	15	0	0	0	11	4	0
762	6	20	F	1	R1	Sunday	8	2	1	1	5	1	0
763	21	40	M	1	R1	Sunday	5	2	1	2	2	0	0
764	531	79	M	4	R1	Sunday	26	3	0	3	13	7	3
765	532	59	F	2	R1	Sunday	3	1	0	0	2	1	0
766	533	82	M	1	R1	Sunday	2	1	0	0	0	0	2
767	534	59	F	2	R1	Monday	2	1	0	0	1	1	0
768	535	75	F	3	R1	Monday	2	1	0	0	1	0	1
769	57	58	F	4	R1	Monday	31	4	0	0	8	15	8
770	536	67	F	1	R1	Monday	4	0	1	0	1	2	0
771	537	59	F	3	R1	Monday	10	3	0	0	0	10	0
772	538	NA	F	3	R1	Monday	1	2	0	0	0	1	0
773	539	66	M	3	R1	Tuesday	5	3	0	1	2	1	1
774	540	78	M	3	R1	Tuesday	8	3	0	0	3	4	1
775	541	57	M	4	R1	Tuesday	56	2	0	0	7	27	22
776	542	47	F	1	R1	Tuesday	8	4	0	1	2	5	0
777	543	80	M	1	R1	Tuesday	5	1	0	0	0	1	4
778	544	30	F	3	R1	Tuesday	5	2	0	3	1	1	0
779	545	55	F	4	R1	Tuesday	7	2	0	0	3	4	0
780	546	65	F	1	R1	Tuesday	3	6+	0	1	1	0	1
781	547	49	F	4	R1	Wednesday	18	5	0	1	4	13	0
782	548	46	F	3	R1	Wednesday	13	3	0	0	9	4	0
783	549	53	F	1	R1	Wednesday	4	2	0	0	0	3	1
784	550	51	F	1	R1	Wednesday	16	3	0	1	8	6	1
785	551	58	F	4	R1	Thursday	5	2	0	0	3	2	0
786	552	24	F	4	R1	Thursday	3	0	0	0	1	2	0
787	552	46	F	4	R1	Thursday	10	3	0	0	4	6	0
788	553	14	M	4	R1	Thursday	2	0	0	0	0	2	0
789	553	41	F	1	R1	Thursday	2	0	0	1	0	1	0
790	554	9	M	3	R1	Thursday	2	0	0	0	0	2	0
791	554	50	F	3	R1	Thursday	19	5	0	9	3	6	1
792	554	55	M	1	R1	Thursday	4	1	0	1	0	3	0
793	555	47	M	3	R1	Thursday	14	2	0	2	9	3	0
794	556	7	F	4	R1	Thursday	8	1	1	2	2	2	1
795	556	46	F	2	R1	Thursday	25	6+	1	3	12	8	1
796	173	26	M	1	R1	Thursday	10	1	0	0	8	2	0
797	557	15	F	1	R1	Friday	10	5	0	6	1	1	2
798	558	56	F	3	R1	Friday	6	3	0	0	0	6	0
799	559	9	F	2	R1	Friday	10	3	0	4	5	1	0
800	559	36	F	4	R1	Friday	8	5	0	1	4	3	0
801	559	38	M	4	R1	Friday	229	0	0	10	117	92	10
802	560	46	F	1	R1	Friday	12	3	0	0	4	8	0
803	561	15	M	4	R1	Friday	8	1	0	6	0	2	0
804	561	50	F	3	R1	Friday	3	2	0	1	1	1	0
805	561	53	M	3	R1	Friday	19	2	0	1	7	11	0
806	562	62	M	4	R1	Saturday	11	2	0	0	0	4	7
807	563	48	F	2	R1	Saturday	31	4	0	0	13	17	1
808	564	48	F	3	R1	Saturday	3	1	0	0	0	2	1
809	565	42	F	3	R1	Saturday	14	4	1	3	1	7	2
810	566	47	M	4	R1	Saturday	3	2	0	1	1	1	0
811	567	72	F	4	R1	Saturday	4	1	0	0	0	2	2
812	568	56	F	3	R1	Saturday	6	0	0	0	0	6	0
813	568	63	M	4	R1	Saturday	3	3	0	0	1	2	0
814	569	55	M	4	R1	Saturday	1	2	0	0	0	1	0
815	570	43	M	2	R1	Saturday	10	0	0	0	10	0	0
816	571	38	F	2	R1	Sunday	8	4	1	3	2	2	0
817	572	75	F	3	R1	Sunday	1	0	0	0	0	0	1
818	573	31	M	3	R1	Sunday	7	1	1	0	3	3	0
819	574	64	M	3	R1	Tuesday	2	1	0	0	0	2	0
820	575	53	F	1	R1	Tuesday	10	4	0	0	3	7	0
821	576	33	M	4	R1	Thursday	12	5	1	3	4	4	0
822	577	63	M	2	R1	Thursday	5	2	0	0	1	2	2
823	578	58	F	1	R1	Thursday	2	2	0	0	0	1	1
824	579	56	F	3	R1	Thursday	7	4	0	0	2	2	3
825	580	66	F	4	R1	Thursday	11	2	0	1	1	7	2
826	581	53	F	4	R1	Friday	7	2	0	0	2	5	0
827	582	57	F	3	R1	Friday	3	2	0	0	1	2	0
828	582	77	M	1	R1	Friday	5	2	0	0	1	4	0
829	583	62	F	2	R1	Friday	5	4	0	0	0	5	0
830	584	61	F	3	R1	Friday	13	6+	0	0	8	5	0
831	585	53	F	2	R1	Saturday	20	2	0	0	1	18	1
832	586	70	F	2	R1	Saturday	2	0	0	0	0	1	1
833	587	59	F	2	R1	Saturday	11	2	0	0	2	5	4
834	588	52	M	4	R1	Saturday	5	2	0	0	2	2	1
835	589	50	F	1	R1	Saturday	11	2	0	4	5	2	0
836	590	56	F	3	R1	Saturday	6	2	0	0	3	3	0
837	590	61	M	3	R1	Saturday	2	1	0	0	0	2	0
838	591	51	F	3	R1	Saturday	11	3	0	0	5	5	1
839	592	41	M	3	R1	Sunday	52	5	0	3	36	8	5
840	593	48	F	3	R1	Sunday	8	2	0	2	2	4	0
841	594	53	M	4	R1	Sunday	14	2	0	1	3	8	2
842	595	41	F	4	R1	Monday	48	6+	0	11	25	12	0
843	596	46	F	2	R1	Monday	36	6+	0	16	7	13	0
844	597	24	M	4	R1	Monday	3	0	0	0	1	2	0
845	598	64	F	3	R1	Monday	3	0	0	0	2	0	1
846	599	23	M	4	R1	Monday	9	3	0	1	5	3	0
847	600	58	M	3	R1	Monday	18	1	0	5	5	8	0
848	601	46	F	4	R1	Monday	12	4	0	4	4	4	0
849	602	71	M	3	R1	Monday	7	2	0	0	0	6	1
850	603	39	F	3	R1	Monday	32	1	23	1	2	5	1
851	604	22	F	1	R1	Monday	14	6+	0	0	11	3	0
852	605	25	F	1	R1	Monday	6	2	0	0	4	2	0
853	133	41	M	3	R1	Tuesday	10	3	0	1	4	5	0
854	147	35	F	1	R1	Tuesday	58	2	0	0	4	15	39
855	162	54	F	2	R1	Tuesday	3	1	0	0	0	3	0
856	169	58	M	3	R1	Tuesday	4	2	0	0	2	2	0
857	228	52	M	4	R1	Tuesday	13	1	0	0	12	1	0
858	262	68	F	3	R1	Tuesday	60	3	0	0	1	9	50
859	281	45	F	2	R1	Tuesday	10	1	0	1	5	4	0
860	293	19	F	3	R1	Tuesday	22	2	0	16	1	4	1
861	293	65	M	4	R1	Tuesday	5	2	0	0	3	2	0
862	296	40	F	2	R1	Tuesday	24	1	0	2	7	7	8
863	606	51	F	1	R1	Tuesday	80	1	0	0	15	55	10
864	84	64	F	2	R1	Wednesday	11	2	0	0	1	8	2
865	91	61	M	1	R1	Wednesday	23	2	0	0	17	6	0
866	121	22	M	3	R1	Wednesday	4	2	0	0	1	3	0
867	121	63	F	1	R1	Wednesday	3	0	0	0	2	1	0
868	250	7	F	2	R1	Wednesday	6	1	0	1	2	3	0
869	289	54	M	3	R1	Wednesday	24	3	0	1	1	10	12
870	333	17	M	2	R1	Thursday	53	3	0	43	3	7	0
871	363	18	M	1	R1	Thursday	8	2	0	5	1	2	0
872	363	22	M	3	R1	Thursday	15	1	0	2	8	5	0
873	363	58	M	1	R1	Thursday	9	2	0	2	4	3	0
874	377	19	F	1	R1	Thursday	4	1	0	1	1	2	0
875	607	61	M	3	R1	Friday	12	2	0	0	1	11	0
876	608	53	F	3	R1	Saturday	6	3	0	0	0	5	1
877	609	58	F	3	R1	Saturday	20	4	0	0	1	18	1
878	610	27	M	2	R1	Sunday	6	2	0	1	3	2	0
879	610	53	F	3	R1	Sunday	4	3	0	1	1	2	0
880	611	46	M	3	R1	Sunday	10	2	0	0	0	10	0
881	611	49	F	4	R1	Sunday	14	4	0	0	0	11	3
882	612	49	F	3	R1	Sunday	14	6+	0	3	4	7	0
883	613	7	F	3	R1	Sunday	12	1	0	6	2	4	0
884	613	32	F	3	R1	Sunday	6	1	0	1	4	1	0
885	614	54	F	2	R1	Sunday	6	1	0	0	0	6	0
886	615	42	M	3	R1	Sunday	73	2	0	22	15	36	0
887	616	57	M	3	R1	Sunday	5	1	0	0	3	2	0
888	616	60	M	2	R1	Sunday	2	1	0	0	0	2	0
889	617	19	F	4	R1	Sunday	8	1	0	2	3	3	0
890	618	48	F	3	R1	Sunday	7	1	0	1	1	5	0
891	619	66	F	1	R1	Sunday	1	0	0	0	0	0	1
892	620	57	M	4	R1	Monday	26	2	0	3	2	21	0
893	621	46	F	2	R1	Monday	6	0	0	1	2	3	0
894	622	57	F	3	R1	Monday	6	2	0	0	2	4	0
895	622	59	M	2	R1	Monday	1	0	0	0	0	1	0
896	623	49	F	2	R1	Monday	3	0	0	2	0	1	0
897	624	58	F	4	R1	Monday	6	3	0	0	5	1	0
898	625	52	F	4	R1	Monday	9	2	0	0	4	4	1
899	626	49	M	2	R1	Monday	15	3	0	0	10	5	0
900	627	32	F	1	R1	Monday	2	0	0	0	0	2	0
901	627	62	F	2	R1	Monday	7	2	0	0	2	0	5
902	627	66	M	2	R1	Monday	2	0	0	0	1	1	0
903	628	61	F	1	R1	Monday	1	0	0	0	0	1	0
904	628	62	M	4	R1	Monday	1	0	0	0	0	1	0
905	629	55	F	3	R1	Monday	3	2	0	0	2	1	0
906	630	52	M	2	R1	Monday	10	5	0	0	6	3	1
907	631	8	M	4	R1	Monday	7	0	0	7	0	0	0
908	631	20	M	4	R1	Monday	12	1	0	11	0	1	0
909	631	52	F	4	R1	Monday	10	0	0	0	3	7	0
910	631	52	M	4	R1	Monday	5	1	0	2	1	2	0
911	632	49	F	4	R1	Monday	7	4	0	2	0	4	1
912	632	52	M	2	R1	Monday	2	0	0	0	1	1	0
913	633	50	F	4	R1	Monday	21	1	0	0	10	10	1
914	634	33	M	1	R1	Monday	0	NA	0	0	0	0	0
915	635	33	M	4	R1	Monday	19	3	0	0	15	4	0
916	636	48	M	1	R1	Monday	9	3	0	2	3	4	0
917	637	23	F	2	R1	Tuesday	6	0	0	1	1	2	2
918	638	76	F	4	R1	Tuesday	1	0	0	0	0	0	1
919	639	38	F	2	R1	Tuesday	2	0	1	0	0	1	0
920	639	48	M	3	R1	Tuesday	2	0	1	0	1	0	0
921	640	26	F	1	R1	Tuesday	3	0	0	0	1	2	0
922	640	32	F	3	R1	Tuesday	1	0	0	0	0	1	0
923	274	20	M	3	R1	Tuesday	10	0	0	0	10	0	0
924	641	54	F	3	R1	Tuesday	15	5	0	0	3	12	0
925	642	43	F	3	R1	Tuesday	0	NA	0	0	0	0	0
926	643	60	F	4	R1	Tuesday	4	1	0	0	1	2	1
927	643	62	M	1	R1	Tuesday	0	NA	0	0	0	0	0
928	644	25	F	4	R1	Tuesday	26	4	0	0	12	13	1
929	644	66	M	4	R1	Tuesday	2	0	0	0	1	1	0
930	645	59	F	4	R1	Tuesday	3	0	0	0	1	0	2
931	646	60	M	4	R1	Tuesday	0	NA	0	0	0	0	0
932	647	42	F	4	R1	Tuesday	2	0	0	2	0	0	0
933	648	60	F	4	R1	Tuesday	11	2	0	0	1	3	7
934	649	59	M	2	R1	Tuesday	0	NA	0	0	0	0	0
935	650	70	F	2	R1	Tuesday	6	1	2	0	0	1	3
936	650	75	M	3	R1	Tuesday	2	0	1	0	0	0	1
937	651	76	F	4	R1	Tuesday	7	1	0	0	2	5	0
938	652	54	M	2	R1	Tuesday	43	4	2	7	10	23	1
939	653	66	M	2	R1	Tuesday	6	1	0	2	3	1	0
940	654	33	M	2	R1	Tuesday	4	2	0	0	1	2	1
941	655	62	F	4	R1	Tuesday	17	6+	1	0	2	14	0
942	655	63	M	3	R1	Tuesday	14	3	0	0	1	11	2
943	656	25	F	3	R1	Wednesday	13	2	0	0	8	5	0
944	657	30	F	2	R1	Wednesday	4	0	0	0	2	2	0
945	657	54	F	3	R1	Wednesday	6	1	0	0	4	2	0
946	658	61	M	4	R1	Wednesday	12	4	0	0	5	7	0
947	659	51	F	1	R1	Wednesday	5	2	0	0	0	4	1
948	660	37	F	1	R1	Wednesday	15	1	0	0	5	10	0
949	661	37	F	4	R1	Wednesday	13	3	0	0	10	3	0
950	662	53	F	4	R1	Wednesday	3	1	0	0	1	1	1
951	663	68	F	4	R1	Wednesday	3	2	0	0	0	2	1
952	664	58	M	3	R1	Wednesday	2	0	0	1	0	1	0
953	665	49	F	3	R1	Wednesday	7	2	0	0	1	6	0
954	666	82	M	4	R1	Wednesday	17	2	0	0	0	0	17
955	667	63	F	2	R1	Wednesday	7	1	0	1	2	4	0
956	668	74	M	4	R1	Wednesday	9	3	0	0	3	5	1
957	669	55	F	4	R1	Wednesday	4	1	0	0	3	1	0
958	669	38	M	1	R1	Wednesday	7	2	0	0	5	2	0
959	670	61	F	2	R1	Wednesday	26	1	0	0	0	25	1
960	671	71	F	4	R1	Wednesday	25	4	0	0	3	6	16
961	672	68	M	2	R1	Wednesday	5	1	0	0	0	4	1
962	673	60	F	1	R1	Wednesday	11	2	1	1	6	2	1
963	674	64	F	3	R1	Wednesday	1	0	0	0	0	0	1
964	675	43	F	3	R1	Wednesday	1	0	0	0	0	0	1
965	676	58	F	4	R1	Wednesday	2	1	0	0	0	2	0
966	677	27	F	3	R1	Wednesday	8	1	0	0	7	1	0
967	678	72	M	3	R1	Wednesday	3	1	0	0	1	1	1
968	679	36	F	3	R1	Thursday	11	1	0	0	4	6	1
969	680	64	M	1	R1	Thursday	3	0	0	0	1	2	0
970	681	21	F	3	R1	Thursday	15	1	0	4	10	1	0
971	681	47	F	2	R1	Thursday	7	1	1	0	3	3	0
972	682	51	M	4	R1	Thursday	4	1	0	0	0	4	0
973	683	85	F	2	R1	Thursday	1	1	0	0	1	0	0
974	683	64	F	2	R1	Thursday	4	0	0	0	0	4	0
975	684	60	M	2	R1	Thursday	30	4	0	0	1	29	0
976	685	65	F	3	R1	Thursday	6	2	0	0	2	2	2
977	686	60	F	3	R1	Thursday	1	1	0	0	0	1	0
978	687	68	F	2	R1	Thursday	3	0	0	0	0	0	3
979	688	49	F	2	R1	Thursday	8	1	0	0	2	5	1
980	689	17	F	4	R1	Thursday	43	1	0	40	0	2	1
981	690	63	M	1	R1	Thursday	14	6+	0	0	3	10	1
982	691	33	M	1	R1	Thursday	5	3	0	0	1	2	2
983	691	67	F	4	R1	Thursday	3	1	1	0	0	0	2
984	691	70	M	4	R1	Thursday	8	2	1	1	0	0	6
985	692	45	F	4	R1	Thursday	24	1	0	16	6	2	0
986	692	46	M	1	R1	Thursday	16	5	0	1	1	14	0
987	693	60	F	2	R1	Thursday	5	1	2	0	1	0	2
988	694	60	M	1	R1	Thursday	18	1	0	2	0	16	0
989	695	45	M	4	R1	Thursday	2	2	0	1	0	0	1
990	696	26	F	4	R1	Thursday	9	2	2	0	4	2	1
991	697	45	F	2	R1	Thursday	2	1	0	0	1	0	1
992	698	48	F	1	R1	Thursday	10	6+	0	0	1	7	2
993	699	59	F	1	R1	Friday	12	5	1	0	6	4	1
994	700	62	F	2	R1	Friday	4	2	1	0	1	1	1
995	700	67	M	2	R1	Friday	5	1	0	0	0	1	4
996	701	59	F	1	R1	Friday	204	3	0	0	201	3	0
997	702	20	M	3	R1	Friday	3	1	0	0	1	2	0
998	702	52	F	1	R1	Friday	17	3	0	0	2	14	1
999	703	60	M	3	R1	Friday	23	6+	0	0	15	6	2
1000	704	75	M	1	R1	Friday	1	1	0	0	0	0	1
1001	705	51	M	4	R1	Friday	53	4	0	40	5	8	0
1002	706	76	M	1	R1	Friday	9	1	0	0	0	4	5
1003	707	55	F	3	R1	Friday	10	2	1	0	3	6	0
1004	708	32	M	1	R1	Friday	9	5	0	0	7	1	1
1005	709	31	M	1	R1	Friday	13	4	0	0	12	1	0
1006	710	38	F	2	R1	Friday	8	1	0	1	5	1	1
1007	710	61	M	4	R1	Friday	2	0	0	1	1	0	0
1008	711	38	F	4	R1	Friday	11	3	0	0	6	5	0
1009	712	33	M	4	R1	Friday	11	1	1	0	8	2	0
1010	713	49	F	2	R1	Friday	18	3	0	0	3	15	0
1011	714	54	M	3	R1	Friday	16	2	0	0	6	10	0
1012	715	47	M	3	R1	Friday	2	0	0	0	2	0	0
1013	716	35	F	2	R1	Friday	2	1	0	1	0	1	0
1014	716	42	M	2	R1	Friday	16	1	0	0	16	0	0
1015	717	63	M	4	R1	Friday	4	1	0	0	1	3	0
1016	718	57	F	1	R1	Friday	10	3	3	0	2	5	0
1017	719	57	M	4	R1	Friday	7	1	0	1	2	4	0
1018	720	75	F	2	R1	Friday	4	0	0	0	0	2	2
1019	721	40	F	3	R1	Friday	11	2	0	6	2	3	0
1020	722	47	M	4	R1	Friday	21	4	0	1	10	9	1
1021	723	69	M	1	R1	Saturday	17	2	0	0	1	16	0
1022	724	33	F	2	R1	Saturday	19	6+	0	0	12	6	1
1023	725	49	F	3	R1	Saturday	21	6+	0	0	2	18	1
1024	726	44	M	3	R1	Saturday	14	3	0	2	7	3	2
1025	727	56	F	1	R1	Saturday	2	2	0	0	1	1	0
1026	728	70	M	4	R1	Saturday	13	1	0	0	0	9	4
1027	729	62	M	4	R1	Saturday	6	2	0	0	0	6	0
1028	730	9	M	2	R1	Saturday	1	0	0	0	1	0	0
1029	730	31	F	1	R1	Saturday	1	0	0	1	0	0	0
1030	731	44	F	4	R1	Saturday	6	2	0	0	1	5	0
1031	731	46	M	1	R1	Saturday	5	2	0	0	1	4	0
1032	732	29	M	4	R1	Saturday	4	1	0	0	3	1	0
1033	733	12	M	3	R1	Saturday	28	3	0	20	8	0	0
1034	733	35	F	3	R1	Saturday	1	0	0	1	0	0	0
1035	734	61	F	2	R1	Saturday	10	2	0	0	3	7	0
1036	735	75	M	4	R1	Saturday	1	0	0	0	0	0	1
1037	736	51	M	4	R1	Sunday	1	0	0	0	0	1	0
1038	737	NA	F	1	R1	Sunday	8	1	0	0	2	5	1
1039	738	62	F	4	R1	Sunday	17	3	1	0	3	8	5
1040	739	76	M	1	R1	Sunday	2	2	0	1	0	0	1
1041	740	51	M	2	R1	Sunday	4	1	0	0	0	4	0
1042	740	55	F	2	R1	Sunday	7	1	0	0	0	7	0
1043	741	12	M	4	R1	Sunday	2	1	0	0	2	0	0
1044	741	38	F	3	R1	Sunday	1	0	0	1	0	0	0
1045	742	49	F	3	R1	Sunday	3	0	0	1	0	2	0
1046	743	45	F	4	R1	Sunday	36	3	0	2	21	11	2
1047	744	52	F	2	R1	Sunday	7	2	0	0	0	7	0
1048	745	57	F	3	R1	Sunday	3	1	0	0	1	2	0
1049	746	60	F	3	R1	Sunday	4	1	0	0	0	4	0
1050	747	32	M	1	R1	Monday	7	3	0	0	2	5	0
1051	747	65	F	3	R1	Monday	5	1	0	0	2	3	0
1052	748	58	F	4	R1	Monday	15	2	0	0	3	12	0
1053	749	44	F	4	R1	Monday	117	2	0	92	21	4	0
1054	749	61	M	4	R1	Monday	5	1	0	2	1	2	0
1055	750	17	M	3	R1	Monday	36	3	0	26	3	7	0
1056	750	47	F	3	R1	Monday	16	4	0	1	5	10	0
1057	751	56	M	1	R1	Monday	10	5	0	0	2	8	0
1058	752	47	M	1	R1	Monday	6	2	0	1	0	5	0
1059	753	58	F	2	R1	Monday	12	4	2	0	4	6	0
1060	754	72	F	2	R1	Monday	2	1	0	0	0	1	1
1061	755	48	F	3	R1	Monday	59	2	0	0	6	51	2
1062	756	47	F	4	R1	Monday	7	3	0	0	4	2	1
1063	757	52	F	3	R1	Monday	2	2	0	0	0	2	0
1064	757	64	M	1	R1	Monday	3	2	0	0	1	2	0
1065	758	53	F	2	R1	Monday	44	4	26	0	6	12	0
1066	759	59	F	4	R1	Monday	0	NA	0	0	0	0	0
94	90	53	F	1	R2	Tuesday	8	1	0	0	4	4	0
230	160	47	F	2	R2	Tuesday	6	2	0	1	1	3	1
315	208	28	M	1	R2	Tuesday	12	3	0	0	5	7	0
348	226	63	F	3	R2	Tuesday	251	1	0	25	50	125	51
369	241	41	F	1	R2	Tuesday	3	2	0	0	0	2	1
401	263	64	F	4	R2	Tuesday	9	1	0	0	0	4	5
524	345	56	M	2	R2	Tuesday	2	0	0	1	0	1	0
525	345	58	F	3	R2	Tuesday	12	1	0	1	0	11	0
568	376	58	F	1	R2	Tuesday	9	2	0	0	0	9	0
578	384	64	M	4	R2	Tuesday	5	1	0	1	1	3	0
198	142	64	M	4	R2	Thursday	3	0	0	2	0	1	0
203	145	27	F	3	R2	Thursday	11	2	0	0	9	2	0
319	211	54	F	2	R2	Thursday	4	1	0	1	0	3	0
320	211	54	M	2	R2	Thursday	6	2	0	1	0	5	0
671	458	74	F	4	R2	Thursday	2	1	0	0	0	1	1
99	93	50	F	3	R2	Friday	4	1	0	2	0	2	0
484	319	71	M	3	R2	Friday	6	2	0	0	1	4	1
736	510	59	M	4	R2	Friday	6	1	0	1	1	4	0
739	513	11	F	3	R2	Friday	108	1	1	81	23	2	1
740	513	36	F	2	R2	Friday	7	1	1	1	2	2	1
1067	197	31	M	1	R2	Saturday	3	1	0	0	1	2	0
295	197	57	F	1	R2	Saturday	6	2	0	0	2	4	0
409	268	14	M	2	R2	Saturday	4	1	0	0	0	4	0
411	268	48	F	2	R2	Saturday	6	2	0	2	1	3	0
450	294	53	M	2	R2	Saturday	11	2	0	0	1	7	3
488	321	75	F	1	R2	Saturday	2	3	0	0	1	0	1
640	437	71	F	3	R2	Saturday	23	2	0	0	0	2	21
661	451	21	F	1	R2	Saturday	24	2	0	1	16	7	0
689	469	65	F	3	R2	Saturday	5	1	0	2	2	1	0
695	475	47	F	4	R2	Saturday	3	0	0	2	0	1	0
192	139	59	M	2	R2	Sunday	11	4	0	2	3	4	2
429	281	45	M	2	R2	Sunday	12	2	0	4	3	4	1
478	315	34	F	1	R2	Sunday	3	0	0	0	2	1	0
479	315	35	F	3	R2	Sunday	25	6+	2	1	19	3	0
820	575	53	F	1	R2	Sunday	15	6+	0	0	10	4	1
636	433	66	F	3	R2	Sunday	4	1	0	0	0	3	1
1068	433	72	M	1	R2	Sunday	1	0	0	0	0	0	1
1069	465	13	F	3	R2	Sunday	9	2	0	4	2	3	0
683	465	35	F	4	R2	Sunday	14	6+	0	2	4	8	0
684	465	41	M	3	R2	Sunday	14	6+	0	2	10	2	0
719	494	56	F	4	R2	Sunday	9	3	0	0	2	7	0
851	604	22	F	1	R2	Sunday	16	1	0	10	4	2	0
753	524	15	F	4	R2	Sunday	8	2	0	7	0	1	0
754	524	47	F	2	R2	Sunday	4	2	0	1	0	3	0
82	82	51	F	4	R2	Monday	10	4	0	1	3	4	2
110	98	71	M	3	R2	Monday	3	0	0	0	1	1	1
111	98	73	F	4	R2	Monday	7	1	0	0	1	1	5
1070	103	20	M	1	R2	Monday	10	2	0	1	7	2	0
159	119	57	F	2	R2	Monday	4	1	0	0	0	3	1
214	150	36	F	1	R2	Monday	18	3	1	0	4	11	2
215	150	44	M	1	R2	Monday	6	2	1	0	4	1	0
271	186	38	F	4	R2	Monday	8	2	0	1	1	5	1
1071	186	59	F	4	R2	Monday	7	1	0	0	4	3	0
298	199	64	F	3	R2	Monday	1	0	0	0	1	0	0
307	204	43	F	4	R2	Monday	7	4	0	0	4	3	0
308	204	48	M	2	R2	Monday	7	2	0	0	2	5	0
806	562	62	M	4	R2	Monday	15	2	0	0	0	1	14
360	235	52	F	3	R2	Monday	16	1	2	0	4	10	0
361	235	58	M	1	R2	Monday	8	2	2	0	3	3	0
421	276	35	F	3	R2	Monday	4	1	0	0	2	0	2
466	306	48	F	1	R2	Monday	3	0	0	1	1	1	0
565	374	44	F	2	R2	Monday	10	2	0	0	4	4	2
646	442	46	F	2	R2	Monday	21	2	0	0	5	16	0
681	464	50	F	4	R2	Monday	13	2	0	0	1	11	1
242	168	65	F	1	R2	Tuesday	7	1	0	0	6	0	1
311	206	21	F	3	R2	Tuesday	8	1	0	0	3	5	0
1072	218	46	M	4	R2	Tuesday	4	2	0	2	0	2	0
343	224	37	M	1	R2	Tuesday	11	2	2	1	7	1	0
363	237	52	F	2	R2	Tuesday	9	2	0	0	1	6	2
375	245	53	F	1	R2	Tuesday	63	3	0	35	22	6	0
412	269	45	M	1	R2	Tuesday	6	5	0	2	2	2	0
1073	293	48	F	1	R2	Tuesday	8	2	0	1	4	3	0
454	297	77	M	4	R2	Tuesday	5	2	0	0	2	2	1
500	329	40	F	1	R2	Tuesday	11	3	0	4	0	7	0
1074	406	11	M	4	R2	Tuesday	41	2	0	38	0	3	0
1075	406	13	M	3	R2	Tuesday	32	2	0	32	0	0	0
602	406	44	M	4	R2	Tuesday	7	3	0	2	0	5	0
633	430	58	F	1	R2	Tuesday	5	1	0	0	3	2	0
667	455	14	F	2	R2	Tuesday	12	4	0	1	1	9	1
668	455	48	F	2	R2	Tuesday	6	2	0	2	0	3	1
711	487	52	M	2	R2	Tuesday	17	5	0	0	2	15	0
96	92	29	M	2	R2	Wednesday	11	1	0	0	3	8	0
120	101	51	F	1	R2	Wednesday	5	1	0	0	2	3	0
190	138	78	M	3	R2	Wednesday	7	4	0	0	0	5	2
221	154	63	M	2	R2	Wednesday	2	0	0	0	1	1	0
258	180	38	M	4	R2	Wednesday	7	2	1	0	3	3	0
1076	219	60	M	1	R2	Wednesday	1	0	0	0	0	1	0
1077	333	13	M	3	R2	Wednesday	36	3	0	21	8	7	0
870	333	17	M	2	R2	Wednesday	33	2	0	21	6	6	0
1078	333	46	F	4	R2	Wednesday	15	5	0	2	4	9	0
506	333	53	M	4	R2	Wednesday	7	2	0	2	1	4	0
824	579	56	F	3	R2	Wednesday	9	1	0	1	4	2	2
1079	582	30	F	4	R2	Wednesday	6	2	0	0	4	1	1
1080	428	37	F	4	R2	Wednesday	6	1	0	0	1	4	1
832	586	70	F	2	R2	Wednesday	6	5	0	0	1	2	3
101	94	10	M	4	R2	Friday	8	3	0	7	0	1	0
103	94	48	M	3	R2	Friday	3	1	0	2	0	1	0
163	123	19	M	3	R2	Friday	23	4	0	21	1	1	0
165	123	50	M	2	R2	Friday	9	4	0	1	1	5	2
166	123	51	F	2	R2	Friday	11	3	0	1	4	4	2
344	225	13	M	2	R2	Friday	6	3	0	5	0	1	0
345	225	15	M	4	R2	Friday	5	3	0	4	0	1	0
346	225	47	F	2	R2	Friday	6	3	0	2	0	4	0
430	282	50	F	4	R2	Friday	14	3	1	0	1	11	1
627	424	61	M	1	R2	Friday	12	2	0	0	1	11	0
125	104	56	F	4	R2	Tuesday	11	2	0	0	4	7	0
126	104	57	M	3	R2	Tuesday	4	3	0	0	2	2	0
145	112	45	M	3	R2	Tuesday	25	2	0	6	8	9	2
146	112	76	F	2	R2	Tuesday	12	3	0	0	3	3	6
170	126	74	F	2	R2	Tuesday	5	2	0	0	1	3	1
183	135	61	F	1	R2	Tuesday	2	1	0	0	1	1	0
803	561	15	M	4	R2	Tuesday	62	1	0	60	0	2	0
804	561	50	F	3	R2	Tuesday	2	0	0	1	0	1	0
309	205	60	F	1	R2	Tuesday	12	4	0	0	0	10	2
310	205	68	M	4	R2	Tuesday	3	4	0	0	0	2	1
351	229	75	F	2	R2	Tuesday	0	NA	0	0	0	0	0
373	244	72	F	1	R2	Tuesday	7	2	0	1	0	4	2
374	244	75	M	2	R2	Tuesday	25	6+	0	1	4	14	6
403	265	16	M	4	R2	Tuesday	21	5	0	17	0	2	2
405	265	50	M	2	R2	Tuesday	28	5	0	2	10	12	4
435	285	70	F	2	R2	Tuesday	3	2	0	0	0	3	0
436	286	42	F	4	R2	Tuesday	32	2	0	25	5	2	0
437	286	42	F	4	R2	Tuesday	6	1	0	1	1	4	0
512	336	65	M	3	R2	Tuesday	13	4	0	0	4	6	3
549	362	84	F	4	R2	Tuesday	6	0	0	0	0	0	6
551	364	65	F	2	R2	Tuesday	5	1	1	0	1	2	1
552	364	69	M	4	R2	Tuesday	1	1	0	0	0	0	1
130	106	41	F	3	R2	Wednesday	15	2	3	3	5	4	0
156	118	16	M	3	R2	Wednesday	37	1	0	35	0	2	0
234	164	16	F	4	R2	Wednesday	4	1	0	2	1	1	0
236	164	56	F	3	R2	Wednesday	5	1	0	1	2	2	0
237	165	37	F	4	R2	Wednesday	22	2	0	0	11	10	1
238	165	68	F	1	R2	Wednesday	26	5	0	0	3	18	5
250	174	54	M	4	R2	Wednesday	27	2	0	20	5	2	0
287	194	18	M	2	R2	Wednesday	1	0	0	0	0	1	0
289	194	54	F	4	R2	Wednesday	1	0	0	1	0	0	0
332	216	60	M	2	R2	Wednesday	4	2	0	0	1	3	0
353	231	64	F	4	R2	Wednesday	1	0	0	0	1	0	0
358	234	53	F	4	R2	Wednesday	14	3	0	0	6	8	0
359	234	56	M	1	R2	Wednesday	13	4	0	0	4	3	6
560	370	73	F	4	R2	Wednesday	3	0	0	0	0	0	3
109	97	50	M	1	R2	Thursday	30	1	0	20	1	9	0
116	100	8	M	4	R2	Thursday	20	2	2	17	1	0	0
117	100	37	F	4	R2	Thursday	64	2	31	21	3	8	1
118	100	46	F	4	R2	Thursday	6	6+	1	0	5	0	0
132	107	59	F	3	R2	Thursday	6	3	0	0	3	2	1
133	107	68	M	4	R2	Thursday	11	1	0	0	0	11	0
246	171	62	F	1	R2	Thursday	5	2	0	0	3	2	0
265	183	57	F	2	R2	Thursday	3	2	0	0	2	1	0
277	190	14	F	4	R2	Thursday	14	3	0	13	0	1	0
281	192	12	F	1	R2	Thursday	22	2	0	16	2	4	0
282	192	41	M	4	R2	Thursday	9	1	0	1	4	4	0
283	192	42	F	2	R2	Thursday	4	0	0	1	0	3	0
291	195	69	F	1	R2	Thursday	7	2	0	0	0	6	1
292	195	74	M	1	R2	Thursday	3	1	0	0	0	2	1
333	217	23	M	2	R2	Thursday	14	3	0	0	11	3	0
334	217	58	F	3	R2	Thursday	31	2	0	26	1	4	0
406	266	38	M	1	R2	Thursday	19	4	0	1	9	8	1
459	300	47	F	3	R2	Thursday	11	3	0	1	6	4	0
460	300	52	M	3	R2	Thursday	4	3	0	0	0	3	1
528	348	32	F	1	R2	Thursday	1	0	0	0	1	0	0
553	365	70	M	4	R2	Thursday	5	2	0	0	0	5	0
561	371	75	F	2	R2	Thursday	0	NA	0	0	0	0	0
152	116	54	F	2	R2	Friday	7	2	0	0	1	5	1
790	554	9	M	3	R2	Friday	7	3	0	4	0	2	1
791	554	50	F	3	R2	Friday	15	6+	0	2	3	9	1
318	210	52	F	1	R2	Friday	22	4	0	1	9	8	4
378	247	51	F	1	R2	Friday	19	1	0	1	4	14	0
431	283	75	M	3	R2	Friday	2	2	0	0	0	0	2
485	320	12	M	4	R2	Friday	6	2	0	4	0	2	0
486	320	50	F	1	R2	Friday	7	3	0	1	2	4	0
638	435	67	F	4	R2	Friday	1	0	0	0	1	0	0
639	436	64	F	3	R2	Friday	2	0	0	0	0	2	0
657	448	62	F	3	R2	Friday	8	2	1	0	4	2	1
673	459	50	F	2	R2	Friday	10	3	0	1	1	8	0
83	83	64	F	4	R2	Saturday	7	2	0	0	0	6	1
1081	99	16	M	4	R2	Saturday	2	0	0	0	1	1	0
112	99	22	M	2	R2	Saturday	10	1	0	4	5	1	0
169	125	52	F	4	R2	Saturday	8	2	0	0	1	7	0
1082	125	60	M	3	R2	Saturday	10	3	0	0	1	9	0
323	213	50	F	4	R2	Saturday	9	3	0	2	3	3	1
393	258	11	M	2	R2	Saturday	4	0	0	0	2	1	1
394	258	62	F	3	R2	Saturday	3	0	0	1	1	0	1
413	270	55	M	1	R2	Saturday	8	2	0	0	6	2	0
424	278	59	F	4	R2	Saturday	13	4	0	0	8	5	0
503	331	64	M	2	R2	Saturday	3	3	0	0	0	2	1
1083	331	72	M	1	R2	Saturday	1	0	0	0	0	1	0
507	334	61	F	4	R2	Saturday	13	1	0	0	4	8	1
509	335	56	F	3	R2	Saturday	11	1	0	0	10	1	0
548	361	51	F	2	R2	Saturday	6	0	0	0	4	2	0
595	400	65	M	1	R2	Saturday	7	2	0	0	0	5	2
629	426	66	F	3	R2	Saturday	7	1	1	0	4	2	0
702	479	51	F	2	R2	Saturday	3	0	0	0	0	2	1
135	108	55	M	3	R2	Sunday	4	5	0	0	2	2	0
866	121	22	M	3	R2	Sunday	3	0	0	0	2	1	0
161	121	29	F	4	R2	Sunday	8	5	0	0	5	3	0
867	121	63	F	1	R2	Sunday	5	2	0	0	4	1	0
253	176	33	F	4	R2	Sunday	5	1	1	2	0	1	1
270	185	31	F	4	R2	Sunday	10	3	0	0	7	3	0
1084	185	63	F	2	R2	Sunday	3	1	0	0	2	1	0
355	233	27	M	2	R2	Sunday	0	NA	0	0	0	0	0
1085	249	40	F	3	R2	Sunday	2	1	0	0	2	0	0
387	253	65	F	1	R2	Sunday	3	3	0	0	2	0	1
467	307	29	M	1	R2	Sunday	3	0	0	0	2	1	0
1086	310	19	M	3	R2	Sunday	3	1	0	0	1	2	0
471	310	60	F	3	R2	Sunday	8	1	0	1	3	4	0
472	311	14	M	1	R2	Sunday	3	1	0	1	1	1	0
495	326	58	F	3	R2	Sunday	5	2	0	0	0	4	1
531	350	52	M	1	R2	Sunday	2	0	0	0	1	0	1
616	418	63	M	1	R2	Sunday	10	1	0	0	2	8	0
693	473	36	F	3	R2	Sunday	7	1	0	2	2	2	1
1087	111	18	F	1	R2	Monday	21	5	0	19	2	0	0
142	111	23	F	1	R2	Monday	11	3	0	1	9	1	0
143	111	25	M	4	R2	Monday	10	2	0	4	5	1	0
144	111	51	F	2	R2	Monday	203	1	0	1	52	100	50
160	120	59	F	4	R2	Monday	7	5	0	0	7	0	0
364	238	49	F	2	R2	Monday	5	2	0	1	1	3	0
402	264	23	F	2	R2	Monday	15	1	0	0	13	2	0
420	275	45	M	3	R2	Monday	13	4	0	0	5	8	0
1088	573	31	F	3	R2	Monday	35	2	1	0	18	16	0
475	312	42	M	4	R2	Monday	6	2	0	1	3	2	0
517	340	22	M	3	R2	Monday	7	2	0	0	5	2	0
518	340	44	F	2	R2	Monday	6	4	0	0	2	2	2
520	341	29	M	4	R2	Monday	2	0	0	0	0	2	0
527	347	65	M	2	R2	Monday	2	1	1	0	0	0	1
563	373	40	M	1	R2	Monday	7	1	1	0	1	3	2
576	382	59	F	2	R2	Monday	5	1	1	0	3	0	1
1089	392	64	F	4	R2	Monday	1	1	0	0	0	0	1
586	392	68	M	3	R2	Monday	1	2	0	0	0	1	0
685	466	35	F	2	R2	Monday	5	2	0	0	4	1	0
703	480	49	F	3	R2	Monday	8	2	0	0	5	2	1
705	482	54	F	4	R2	Monday	3	0	0	0	2	0	1
121	102	23	F	2	R2	Tuesday	15	3	0	7	6	2	0
1090	102	80	M	1	R2	Tuesday	21	3	0	0	2	19	0
122	102	52	F	2	R2	Tuesday	6	3	0	0	3	3	0
162	122	53	F	3	R2	Tuesday	8	1	0	0	6	2	0
172	127	57	F	3	R2	Tuesday	8	3	0	0	5	3	0
173	128	68	F	1	R2	Tuesday	2	0	0	0	1	0	1
177	131	57	M	1	R2	Tuesday	12	4	1	0	7	4	0
207	146	45	F	3	R2	Tuesday	24	6+	0	2	15	7	0
217	151	56	F	2	R2	Tuesday	84	6+	0	60	13	11	0
218	151	60	M	2	R2	Tuesday	4	1	0	0	3	1	0
224	156	37	F	3	R2	Tuesday	8	1	0	0	4	3	1
231	161	64	F	2	R2	Tuesday	4	2	1	0	1	1	1
1091	161	75	M	1	R2	Tuesday	2	1	0	0	0	1	1
247	172	66	M	2	R2	Tuesday	2	0	0	0	1	1	0
255	178	66	F	4	R2	Tuesday	3	0	1	0	1	0	1
1092	178	75	M	4	R2	Tuesday	8	2	1	0	4	2	1
1093	227	22	F	4	R2	Tuesday	10	2	0	1	7	2	0
349	227	45	F	2	R2	Tuesday	4	3	0	1	3	0	0
416	272	69	F	2	R2	Tuesday	8	2	0	0	1	7	0
417	273	57	F	2	R2	Tuesday	9	4	0	0	6	3	0
418	273	62	M	4	R2	Tuesday	6	4	0	0	2	4	0
451	295	37	M	2	R2	Tuesday	6	2	0	1	4	1	0
496	327	58	F	3	R2	Tuesday	40	1	0	0	8	21	11
514	338	54	F	2	R2	Tuesday	6	3	0	0	4	2	0
515	338	61	M	2	R2	Tuesday	7	3	0	0	4	3	0
534	353	19	M	4	R2	Tuesday	10	1	0	8	1	1	0
535	353	43	F	1	R2	Tuesday	9	3	0	0	5	4	0
1094	401	23	F	4	R2	Tuesday	9	3	0	0	8	1	0
596	401	26	F	1	R2	Tuesday	4	1	0	0	2	2	0
597	401	56	F	3	R2	Tuesday	16	6+	0	8	3	5	0
1095	576	33	F	4	R2	Tuesday	15	1	0	1	6	8	0
821	576	33	M	4	R2	Tuesday	6	2	0	2	2	2	0
612	414	58	M	1	R2	Tuesday	6	2	0	0	2	4	0
624	423	12	M	2	R2	Tuesday	20	4	0	18	0	2	0
625	423	54	F	4	R2	Tuesday	9	4	0	1	1	7	0
1096	423	55	M	1	R2	Tuesday	20	3	0	1	3	16	0
650	444	48	M	1	R2	Tuesday	5	2	1	0	1	3	0
654	446	52	M	1	R2	Tuesday	9	1	0	0	0	7	2
1097	84	33	F	3	R2	Wednesday	25	3	0	0	14	11	0
864	84	64	F	2	R2	Wednesday	26	1	0	0	2	21	3
1098	91	NA	F	3	R2	Wednesday	2	0	0	0	2	0	0
865	91	61	M	1	R2	Wednesday	23	3	0	0	11	10	2
1099	191	62	M	2	R2	Wednesday	4	1	0	0	0	4	0
285	193	59	F	4	R2	Wednesday	11	2	0	0	5	6	0
807	563	48	F	2	R2	Wednesday	27	6+	0	0	4	12	11
339	221	25	M	3	R2	Wednesday	3	1	0	0	3	0	0
398	261	65	M	3	R2	Wednesday	3	2	0	0	0	0	3
1100	287	20	M	4	R2	Wednesday	26	4	0	0	26	0	0
439	287	46	F	1	R2	Wednesday	2	1	0	0	0	2	0
444	290	60	M	4	R2	Wednesday	3	1	0	0	1	2	0
455	298	61	F	4	R2	Wednesday	9	5	0	0	6	2	1
562	372	52	F	1	R2	Wednesday	5	3	0	0	2	3	0
570	378	37	F	2	R2	Wednesday	7	1	0	0	7	0	0
589	395	58	M	4	R2	Wednesday	14	4	0	0	3	10	1
1101	396	61	F	4	R2	Wednesday	15	2	0	0	2	3	10
607	410	58	M	2	R2	Wednesday	10	5	0	1	2	7	0
634	431	52	F	3	R2	Wednesday	45	3	0	0	2	33	10
1102	431	55	M	4	R2	Wednesday	3	1	0	0	1	2	0
659	450	62	F	1	R2	Wednesday	7	3	0	0	0	6	1
1103	130	24	M	1	R2	Thursday	18	1	0	0	11	7	0
1104	130	59	M	1	R2	Thursday	3	0	0	0	2	1	0
299	200	24	M	4	R2	Thursday	17	2	0	0	15	2	0
300	200	52	F	4	R2	Thursday	24	1	0	0	15	9	0
390	255	65	M	4	R2	Thursday	387	3	6	24	260	85	12
635	432	61	F	2	R2	Thursday	19	1	0	18	0	0	1
208	147	63	F	4	R2	Wednesday	2	0	0	0	1	0	1
209	147	64	M	1	R2	Wednesday	2	1	0	0	1	1	0
1105	555	41	F	1	R2	Wednesday	18	1	0	2	6	10	0
793	555	48	M	3	R2	Wednesday	13	1	0	2	5	6	0
252	175	72	M	1	R2	Wednesday	14	3	1	0	2	4	7
811	567	72	F	4	R2	Wednesday	7	1	1	0	1	0	5
813	568	63	M	4	R2	Wednesday	0	NA	0	0	0	0	0
386	252	45	F	1	R2	Wednesday	3	1	0	0	2	1	0
1106	277	38	F	2	R2	Wednesday	15	2	0	0	11	3	1
423	277	69	M	3	R2	Wednesday	10	2	0	0	4	6	0
1107	323	73	M	4	R2	Wednesday	4	3	0	1	1	2	0
521	342	49	F	4	R2	Wednesday	1	0	0	0	0	1	0
523	344	46	F	1	R2	Wednesday	5	3	0	0	0	5	0
1108	369	23	F	3	R2	Wednesday	4	2	0	2	0	2	0
574	380	53	M	2	R2	Wednesday	2	2	0	0	0	2	0
580	386	51	F	2	R2	Wednesday	16	2	0	1	7	8	0
826	581	53	F	4	R2	Wednesday	4	3	0	0	2	2	0
835	589	50	F	1	R2	Wednesday	64	3	0	50	9	5	0
838	591	52	F	3	R2	Wednesday	138	0	30	30	59	19	0
687	467	54	F	3	R2	Wednesday	5	1	0	1	1	3	0
707	484	63	F	1	R2	Wednesday	17	0	0	0	8	0	9
137	109	45	M	3	R2	Thursday	12	1	0	0	8	4	0
148	113	62	F	3	R2	Thursday	6	2	0	0	3	3	0
211	148	52	F	3	R2	Thursday	7	1	1	1	4	0	1
232	162	52	M	1	R2	Thursday	41	1	0	0	40	1	0
802	560	46	F	1	R2	Thursday	6	3	0	2	2	2	0
1109	196	23	F	4	R2	Thursday	26	0	0	0	18	8	0
294	196	56	M	4	R2	Thursday	5	0	0	0	0	5	0
1110	209	24	M	4	R2	Thursday	35	2	0	0	18	17	0
317	209	51	F	1	R2	Thursday	19	1	0	10	5	4	0
808	564	48	F	3	R2	Thursday	27	1	0	0	18	8	1
857	228	52	M	4	R2	Thursday	2	1	0	0	2	0	0
858	262	68	F	3	R2	Thursday	10	4	0	0	1	2	7
400	262	78	M	2	R2	Thursday	6	2	0	0	0	0	6
817	572	75	F	3	R2	Thursday	4	0	0	0	0	4	0
440	288	9	M	3	R2	Thursday	10	4	1	6	3	0	0
1111	288	12	M	3	R2	Thursday	24	6+	0	22	1	1	0
441	288	37	F	1	R2	Thursday	7	2	0	2	1	4	0
556	367	69	M	1	R2	Thursday	12	4	0	0	4	3	5
577	383	49	F	3	R2	Thursday	3	0	0	1	1	1	0
579	385	61	F	2	R2	Thursday	17	2	0	0	6	11	0
830	584	61	M	3	R2	Thursday	21	3	1	0	3	17	0
1112	445	66	M	2	R2	Thursday	18	3	0	0	13	5	0
697	477	82	M	3	R2	Thursday	2	0	0	0	1	1	0
93	89	56	M	2	R2	Friday	9	2	0	1	3	5	0
1113	556	49	M	3	R2	Friday	18	4	0	4	8	6	0
1114	236	30	M	3	R2	Friday	72	3	0	20	27	24	1
362	236	65	F	1	R2	Friday	23	6+	0	0	14	6	3
365	239	23	F	3	R2	Friday	46	1	0	30	5	11	0
366	239	55	F	3	R2	Friday	82	3	0	0	13	39	30
367	239	60	M	4	R2	Friday	12	3	0	0	1	11	0
462	302	51	F	1	R2	Friday	9	4	0	0	1	7	1
819	574	64	M	3	R2	Friday	2	1	1	0	0	1	0
1115	357	50	M	3	R2	Friday	13	6+	0	0	6	7	0
823	578	58	F	1	R2	Friday	0	NA	0	0	0	0	0
825	580	66	F	4	R2	Friday	13	3	0	1	2	7	3
829	583	62	F	2	R2	Friday	5	2	0	0	0	5	0
630	427	44	M	4	R2	Friday	4	0	1	1	2	0	0
637	434	51	F	3	R2	Friday	2	1	0	0	1	1	0
781	547	50	F	4	R2	Saturday	8	2	0	1	1	6	0
1116	548	49	M	2	R2	Saturday	8	4	0	0	3	5	0
1117	609	63	M	2	R2	Saturday	3	1	0	0	0	3	0
878	610	27	M	2	R2	Saturday	4	2	0	1	3	0	0
227	158	27	F	2	R2	Saturday	4	2	0	0	3	1	0
1118	557	55	F	2	R2	Saturday	4	2	0	1	1	0	2
1119	566	47	F	4	R2	Saturday	7	6+	1	1	3	2	0
1120	223	78	M	2	R2	Saturday	11	1	0	0	0	0	11
341	223	78	F	4	R2	Saturday	3	0	0	0	0	1	2
814	569	62	M	4	R2	Saturday	9	4	0	0	3	6	0
447	291	48	F	4	R2	Saturday	3	2	0	2	0	1	0
465	305	46	M	3	R2	Saturday	4	3	0	0	2	2	0
1121	322	24	F	4	R2	Saturday	12	1	0	0	9	3	0
489	322	26	F	2	R2	Saturday	20	1	0	0	4	1	15
539	355	52	F	4	R2	Saturday	13	3	0	1	10	1	1
557	368	63	F	1	R2	Saturday	20	1	3	1	7	9	0
874	377	20	F	1	R2	Saturday	4	1	0	1	1	2	0
569	377	47	F	3	R2	Saturday	8	3	0	1	4	3	0
1122	456	64	F	2	R2	Saturday	6	2	0	0	3	2	1
1123	463	29	M	2	R2	Saturday	14	3	1	2	9	0	2
678	463	68	F	2	R2	Saturday	8	2	1	0	3	3	1
679	463	69	M	2	R2	Saturday	4	0	1	0	2	0	1
1124	463	24	F	3	R2	Saturday	9	2	1	0	6	0	2
708	485	30	F	3	R2	Saturday	3	1	0	0	2	1	0
1125	485	63	M	3	R2	Saturday	8	2	0	0	4	3	1
709	485	64	F	3	R2	Saturday	11	5	0	0	4	7	0
886	615	43	M	3	R2	Sunday	12	5	0	2	2	8	0
887	616	57	F	3	R2	Sunday	19	3	0	1	4	14	0
888	616	60	M	2	R2	Sunday	4	3	0	1	0	3	0
889	617	20	F	4	R2	Sunday	5	1	0	2	1	2	0
1126	617	61	F	3	R2	Sunday	0	NA	0	0	0	0	0
890	618	49	F	3	R2	Sunday	13	2	0	2	2	7	2
891	619	66	F	1	R2	Sunday	3	1	0	0	2	0	1
1127	620	28	M	3	R2	Sunday	3	0	0	0	1	2	0
893	621	47	F	2	R2	Sunday	2	0	0	1	0	1	0
1128	621	59	F	4	R2	Sunday	2	0	0	1	0	1	0
894	622	57	F	3	R2	Sunday	15	3	0	0	14	1	0
895	622	59	M	2	R2	Sunday	1	0	0	0	0	1	0
896	623	49	F	2	R2	Sunday	11	2	0	5	0	6	0
897	624	58	F	4	R2	Sunday	4	5	0	0	3	1	0
898	625	52	F	4	R2	Sunday	25	2	0	0	7	12	6
1129	626	47	F	2	R2	Sunday	12	2	0	0	8	4	0
899	626	49	M	2	R2	Sunday	4	2	0	0	1	3	0
901	627	62	F	2	R2	Sunday	6	1	0	0	2	3	1
902	627	66	M	2	R2	Sunday	1	0	0	0	0	1	0
903	628	61	F	1	R2	Sunday	1	0	0	0	0	1	0
904	628	62	M	4	R2	Sunday	1	0	0	0	0	1	0
905	629	56	F	3	R2	Sunday	4	2	0	0	3	1	0
906	630	53	M	2	R2	Sunday	5	2	0	0	3	1	1
910	631	52	M	4	R2	Sunday	24	4	0	9	1	14	0
1130	632	20	M	3	R2	Sunday	6	1	0	0	4	2	0
914	634	33	M	1	R2	Sunday	4	2	0	0	3	1	0
917	637	23	F	2	R2	Sunday	3	1	0	0	0	3	0
419	274	49	F	2	R2	Sunday	6	2	0	2	1	3	0
1131	642	34	F	4	R2	Monday	136	1	0	90	19	22	5
925	642	43	F	3	R2	Monday	12	2	0	0	4	6	2
926	643	61	F	4	R2	Monday	9	3	0	2	3	4	0
927	643	62	M	1	R2	Monday	8	2	0	2	2	4	0
1132	644	54	F	4	R2	Monday	42	1	0	0	16	15	11
929	644	66	M	4	R2	Monday	3	1	0	0	1	1	1
930	645	60	F	4	R2	Monday	127	2	0	100	10	17	0
1133	645	59	F	1	R2	Monday	2	1	0	1	0	1	0
1134	646	NA	M	3	R2	Monday	4	0	0	0	1	2	1
932	647	42	F	4	R2	Monday	12	3	0	2	4	6	0
1135	647	55	M	2	R2	Monday	11	3	0	2	2	7	0
933	648	60	F	4	R2	Monday	13	2	0	0	0	3	10
934	649	59	F	2	R2	Monday	6	3	0	0	3	3	0
935	650	70	F	2	R2	Monday	10	3	1	0	2	3	4
937	651	76	F	4	R2	Monday	4	1	0	0	1	3	0
1136	652	47	F	1	R2	Monday	243	1	73	39	116	15	0
938	652	54	M	2	R2	Monday	11	3	0	2	0	9	0
1137	654	33	F	3	R2	Monday	6	2	0	0	4	2	0
940	654	34	M	2	R2	Monday	7	2	0	0	7	0	0
941	655	62	F	4	R2	Monday	10	2	0	0	1	6	3
942	655	63	M	3	R2	Monday	7	1	0	0	1	1	5
1138	658	58	F	3	R2	Monday	8	2	0	0	0	8	0
947	659	51	F	1	R2	Monday	6	0	0	0	1	5	0
948	660	37	F	1	R2	Monday	4	0	0	0	3	0	1
949	661	37	F	4	R2	Monday	5	1	0	0	4	1	0
950	662	53	F	4	R2	Monday	7	2	0	0	1	5	1
951	663	68	F	4	R2	Monday	3	1	0	0	1	1	1
952	664	58	M	3	R2	Monday	6	1	0	2	2	1	1
953	665	50	F	3	R2	Monday	7	2	0	0	2	5	0
954	666	82	M	4	R2	Monday	12	1	0	0	0	4	8
956	668	74	M	4	R2	Monday	8	1	0	0	3	1	4
957	669	37	F	4	R2	Monday	12	1	0	0	9	3	0
959	670	61	F	2	R2	Monday	26	5	0	0	8	13	5
960	671	71	F	4	R2	Monday	16	2	0	0	3	3	10
963	674	64	F	3	R2	Tuesday	4	2	0	0	0	2	2
964	675	43	F	3	R2	Tuesday	1	0	0	0	0	0	1
965	676	58	F	4	R2	Tuesday	23	3	0	0	9	13	1
966	677	27	F	3	R2	Tuesday	10	3	0	0	10	0	0
567	375	48	F	3	R2	Tuesday	4	2	0	0	2	2	0
969	680	64	M	1	R2	Tuesday	4	0	0	0	0	4	0
972	682	51	M	4	R2	Tuesday	14	2	0	5	7	2	0
973	683	40	F	2	R2	Tuesday	9	3	0	0	7	2	0
974	683	64	F	2	R2	Tuesday	8	2	0	0	3	5	0
1042	740	55	F	2	R2	Tuesday	4	1	1	0	2	1	0
975	684	60	F	2	R2	Tuesday	13	3	0	0	1	12	0
976	685	65	F	3	R2	Tuesday	8	3	0	0	3	3	2
977	686	60	F	3	R2	Tuesday	13	3	0	0	6	7	0
978	687	68	F	2	R2	Tuesday	6	1	0	0	0	1	5
980	689	17	F	4	R2	Tuesday	18	1	0	14	0	3	1
1139	689	50	F	3	R2	Tuesday	22	6+	0	1	5	16	0
981	690	63	M	1	R2	Tuesday	6	3	0	0	0	5	1
1140	690	66	F	2	R2	Tuesday	14	3	0	0	3	4	7
986	692	47	M	1	R2	Tuesday	17	5	0	1	2	14	0
987	693	60	F	2	R2	Tuesday	11	2	0	2	3	5	1
988	694	60	M	1	R2	Tuesday	21	2	0	2	2	16	1
992	698	48	F	1	R2	Tuesday	3	1	0	0	1	1	1
1141	698	85	F	2	R2	Tuesday	3	1	0	0	1	1	1
993	699	58	F	1	R2	Tuesday	15	4	1	0	8	0	6
1142	700	21	F	3	R2	Wednesday	9	2	1	0	5	2	1
994	700	62	F	2	R2	Wednesday	8	1	1	0	6	0	1
995	700	68	M	2	R2	Wednesday	5	1	0	0	3	2	0
999	703	60	M	3	R2	Wednesday	16	4	0	0	6	9	1
1000	704	76	M	1	R2	Wednesday	1	0	0	0	0	0	1
1001	705	51	M	4	R2	Wednesday	32	1	0	20	5	7	0
1002	706	76	M	1	R2	Wednesday	5	2	0	0	0	2	3
1003	707	55	F	3	R2	Wednesday	2	1	0	0	1	1	0
1143	707	59	M	4	R2	Wednesday	2	0	0	0	1	1	0
1004	708	32	M	1	R2	Wednesday	9	3	0	0	5	4	0
1005	709	31	M	1	R2	Wednesday	18	2	0	0	8	9	1
1144	710	12	F	3	R2	Wednesday	36	3	0	31	3	2	0
1007	710	62	M	4	R2	Wednesday	2	0	0	1	1	0	0
1008	711	38	F	4	R2	Wednesday	23	3	0	0	13	10	0
1010	713	49	F	2	R2	Wednesday	9	2	0	0	3	6	0
1017	719	57	M	4	R2	Wednesday	5	1	0	1	0	4	0
1018	720	75	F	2	R2	Wednesday	9	1	0	0	0	1	8
1019	721	40	F	3	R2	Wednesday	31	2	0	2	18	11	0
154	117	67	F	4	R2	Thursday	14	3	0	2	3	7	2
1028	730	9	M	2	R2	Thursday	8	1	0	5	2	1	0
1029	730	31	F	1	R2	Thursday	4	0	0	1	2	1	0
1030	731	45	F	4	R2	Thursday	3	1	0	0	2	1	0
1052	748	59	F	4	R2	Thursday	13	0	0	0	0	13	0
1145	749	20	M	4	R2	Thursday	9	3	0	2	7	0	0
1054	749	61	M	4	R2	Thursday	19	3	0	3	4	12	0
1055	750	17	M	3	R2	Thursday	8	4	0	6	0	2	0
1056	750	47	F	3	R2	Thursday	17	6+	0	1	8	8	0
1057	751	56	M	1	R2	Thursday	11	4	0	0	0	11	0
1146	752	45	F	1	R2	Thursday	126	6+	0	100	21	5	0
1061	755	48	F	3	R2	Thursday	9	3	0	0	3	6	0
91	88	58	M	4	R2	Friday	157	1	0	20	32	34	71
92	88	23	F	1	R2	Friday	53	1	0	0	17	31	5
127	105	59	F	1	R2	Friday	20	0	0	0	4	9	7
1147	115	51	F	1	R2	Friday	14	5	0	0	3	10	1
175	129	53	F	3	R2	Friday	9	2	0	0	2	6	1
853	133	41	M	3	R2	Friday	8	1	0	1	5	2	0
181	133	43	F	1	R2	Friday	11	4	0	3	1	7	0
193	140	52	F	1	R2	Friday	8	3	0	0	3	4	1
194	140	53	M	2	R2	Friday	5	2	0	0	3	2	0
220	153	62	F	4	R2	Friday	11	2	0	0	3	6	2
1148	155	19	F	2	R2	Friday	6	1	0	0	1	5	0
222	155	48	F	4	R2	Friday	6	1	0	0	1	5	0
243	169	23	M	3	R2	Friday	4	1	0	0	2	2	0
244	169	60	F	4	R2	Friday	6	3	0	0	1	4	1
254	177	59	F	4	R2	Friday	9	2	0	0	7	2	0
261	181	59	F	1	R2	Friday	27	4	0	0	6	11	10
314	207	53	M	3	R2	Friday	7	1	0	1	1	5	0
321	212	65	M	4	R2	Saturday	1	1	0	0	0	1	0
324	214	41	F	2	R2	Saturday	37	4	0	0	0	37	0
325	214	61	F	2	R2	Saturday	5	2	0	1	1	2	1
326	214	69	M	1	R2	Saturday	10	3	0	0	1	6	3
340	222	55	F	1	R2	Saturday	13	4	0	0	0	11	2
1149	246	54	F	4	R2	Saturday	4	5	0	0	1	1	2
1150	248	48	M	4	R2	Saturday	3	0	0	1	1	1	0
815	570	43	M	2	R2	Saturday	12	1	0	0	5	7	0
1151	259	23	M	3	R2	Saturday	16	2	0	13	1	2	0
415	271	56	M	4	R2	Saturday	22	5	0	1	2	17	2
432	284	15	M	2	R2	Saturday	10	1	0	2	1	6	1
433	284	57	F	4	R2	Saturday	14	5	0	2	1	9	2
434	284	58	M	3	R2	Saturday	7	1	0	1	0	6	0
869	289	54	M	3	R2	Saturday	38	1	0	1	3	20	14
463	303	62	M	3	R2	Saturday	5	4	0	0	1	4	0
1152	304	10	F	4	R2	Saturday	13	1	0	10	1	2	0
464	304	46	F	4	R2	Saturday	40	4	0	11	16	13	0
1153	304	46	M	3	R2	Saturday	19	2	0	1	13	5	0
476	313	52	F	3	R2	Saturday	14	5	0	1	7	6	0
1154	314	71	F	1	R2	Saturday	4	3	0	0	0	2	2
1155	325	9	M	4	R2	Saturday	6	2	0	3	1	2	0
494	325	22	M	4	R2	Saturday	5	3	0	1	1	3	0
1156	325	48	F	3	R2	Saturday	24	4	0	2	6	16	0
1157	325	51	M	1	R2	Saturday	2	0	0	1	0	1	0
1158	328	19	F	3	R2	Saturday	3	0	0	0	1	2	0
497	328	24	F	2	R2	Saturday	7	2	0	1	1	5	0
498	328	52	F	2	R2	Saturday	4	2	0	1	1	2	0
499	328	55	M	3	R2	Saturday	9	4	0	1	4	4	0
1159	330	29	M	1	R2	Saturday	2	0	0	0	0	2	0
501	330	63	F	1	R2	Saturday	6	2	0	0	1	4	1
502	330	62	M	4	R2	Saturday	8	1	0	0	1	2	5
504	332	67	F	4	R2	Saturday	6	4	1	0	4	0	1
526	346	59	F	4	R2	Sunday	10	1	2	0	0	6	2
530	349	56	M	4	R2	Sunday	24	4	0	0	6	18	0
533	352	82	F	4	R2	Sunday	3	0	0	0	0	0	3
536	354	61	M	4	R2	Sunday	3	1	1	0	1	1	0
537	354	63	F	2	R2	Sunday	4	1	1	0	2	1	0
540	356	16	F	4	R2	Sunday	2	0	0	0	0	2	0
541	356	43	F	4	R2	Sunday	36	1	0	1	15	20	0
543	358	23	M	2	R2	Sunday	3	0	0	0	1	2	0
1160	359	43	F	4	R2	Sunday	1	0	0	0	0	0	1
546	359	69	F	1	R2	Sunday	4	1	0	0	0	3	1
572	379	42	F	2	R2	Sunday	47	1	2	19	15	7	4
1161	388	30	F	4	R2	Sunday	23	1	0	0	20	2	1
582	388	66	F	3	R2	Sunday	6	1	1	2	1	2	0
585	391	58	F	2	R2	Sunday	3	1	0	0	2	1	0
1162	393	41	M	2	R2	Sunday	4	0	0	0	1	2	1
587	393	44	M	4	R2	Sunday	2	0	0	0	0	1	1
593	398	56	F	3	R2	Sunday	5	2	0	0	0	4	1
594	399	58	F	3	R2	Sunday	2	0	0	0	1	1	0
822	577	64	M	2	R2	Sunday	1	0	0	0	1	0	0
1163	402	32	M	3	R2	Sunday	6	1	0	0	5	1	0
598	402	58	F	1	R2	Sunday	9	2	0	0	2	7	0
599	403	58	F	3	R2	Sunday	7	2	0	0	2	1	4
600	404	41	F	4	R2	Sunday	23	6+	0	6	6	8	3
603	407	56	F	3	R2	Sunday	11	2	0	0	3	7	1
1164	412	37	F	3	R2	Sunday	13	2	0	0	7	4	2
610	412	64	F	2	R2	Sunday	5	3	0	0	2	2	1
613	415	51	M	3	R2	Sunday	3	1	0	0	1	2	0
831	585	54	F	2	R2	Sunday	19	6+	0	3	3	11	2
617	419	46	F	3	R2	Sunday	1	0	0	0	0	1	0
1165	420	48	M	4	R2	Sunday	5	2	0	1	3	1	0
619	421	49	M	2	R2	Sunday	3	0	0	0	1	1	1
628	425	19	M	1	R2	Sunday	5	2	0	2	2	1	0
833	587	59	F	2	R2	Sunday	2	1	0	0	0	1	1
834	588	52	M	4	R2	Monday	5	1	0	0	3	1	1
1166	590	27	F	4	R2	Monday	9	2	0	0	9	0	0
655	447	45	M	3	R2	Monday	9	1	0	1	3	5	0
662	452	60	F	2	R2	Monday	3	1	0	0	3	0	0
1167	460	25	F	2	R2	Monday	11	1	0	0	1	10	0
674	460	27	F	3	R2	Monday	56	3	0	0	55	1	0
675	461	36	F	3	R2	Monday	17	1	0	15	2	0	0
1168	461	NA	M	3	R2	Monday	1	0	0	0	1	0	0
688	468	78	M	1	R2	Monday	0	NA	0	0	0	0	0
691	471	60	F	1	R2	Monday	12	2	0	0	6	6	0
698	478	17	M	1	R2	Monday	22	2	0	18	1	3	0
699	478	19	M	2	R2	Monday	17	3	0	2	13	2	0
700	478	48	F	3	R2	Monday	20	3	0	3	5	12	0
701	478	49	M	4	R2	Monday	8	3	0	2	0	6	0
1169	483	NA	M	3	R2	Monday	2	0	0	0	1	0	1
713	489	65	F	2	R2	Monday	1	0	0	0	1	0	0
1170	760	29	F	4	R2	Tuesday	5	1	0	0	5	0	0
1171	761	21	F	3	R2	Tuesday	9	1	0	2	2	5	0
1172	761	50	F	2	R2	Tuesday	9	1	0	2	3	4	0
1173	761	53	M	3	R2	Tuesday	28	0	0	0	24	4	0
1174	762	58	F	2	R2	Tuesday	6	3	0	0	5	1	0
1175	763	62	F	4	R2	Tuesday	3	0	0	0	0	1	2
1176	764	47	M	4	R2	Tuesday	14	1	0	2	1	11	0
1177	765	10	F	2	R2	Tuesday	7	1	1	2	1	3	0
1178	765	14	M	2	R2	Tuesday	7	1	0	3	0	4	0
1179	765	43	M	3	R2	Tuesday	6	2	1	3	1	1	0
1180	766	71	M	4	R2	Tuesday	10	1	0	0	1	0	9
1181	767	73	F	2	R2	Tuesday	0	NA	0	0	0	0	0
1182	768	22	F	4	R2	Tuesday	3	0	0	0	1	1	1
1183	769	56	F	1	R2	Tuesday	3	2	0	0	2	1	0
1184	769	56	M	3	R2	Tuesday	3	0	0	0	3	0	0
1185	770	39	F	3	R2	Tuesday	5	0	0	0	0	5	0
1186	771	64	M	4	R2	Tuesday	1	0	0	0	1	0	0
1187	772	63	F	4	R2	Tuesday	6	2	0	0	1	3	2
1188	772	69	M	4	R2	Tuesday	1	0	0	0	0	1	0
1189	773	59	F	1	R2	Tuesday	41	1	0	1	11	28	1
1190	774	23	F	3	R2	Tuesday	1	0	0	0	0	1	0
1191	774	54	F	3	R2	Tuesday	23	1	0	0	1	2	20
1192	774	77	F	3	R2	Tuesday	2	3	0	0	1	0	1
1193	775	54	M	3	R2	Tuesday	0	NA	0	0	0	0	0
229	159	53	F	1	R2	Tuesday	14	3	0	0	0	14	0
1194	776	15	F	4	R2	Tuesday	5	0	0	1	2	2	0
1195	776	49	F	3	R2	Tuesday	24	3	0	2	10	10	2
1196	777	63	F	3	R2	Tuesday	3	1	0	0	2	1	0
1197	778	57	M	4	R2	Wednesday	11	6+	0	0	4	5	2
1198	779	38	F	4	R2	Wednesday	7	4	2	0	5	0	0
1199	780	31	F	3	R2	Wednesday	2	1	0	0	0	2	0
1200	780	40	M	3	R2	Wednesday	1	0	0	0	1	0	0
1201	781	73	F	4	R2	Wednesday	5	2	0	1	2	0	2
1202	782	70	M	3	R2	Wednesday	5	2	0	0	3	2	0
1203	783	54	M	2	R2	Wednesday	3	1	0	1	1	1	0
1204	784	54	M	1	R2	Wednesday	22	2	0	1	18	3	0
1205	785	28	M	2	R2	Wednesday	6	2	0	1	3	1	1
1206	786	23	F	3	R2	Wednesday	7	2	0	3	4	0	0
1207	787	39	M	1	R2	Wednesday	4	2	0	0	2	2	0
1208	788	61	M	3	R2	Wednesday	1	0	0	0	0	1	0
1209	789	59	M	2	R2	Tuesday	11	3	0	0	2	9	0
1210	790	NA	F	1	R2	Tuesday	18	1	0	6	5	0	7
1211	791	27	F	1	R2	Tuesday	2	0	0	0	1	1	0
1212	791	31	F	2	R2	Tuesday	3	0	0	0	2	1	0
1213	792	22	M	2	R2	Tuesday	3	0	0	0	1	2	0
1214	792	28	M	3	R2	Tuesday	7	2	0	0	2	5	0
1215	792	52	F	4	R2	Tuesday	10	4	0	0	4	6	0
1216	792	64	M	1	R2	Tuesday	3	0	0	0	2	1	0
1217	793	42	F	1	R2	Tuesday	18	6+	0	0	8	10	0
1218	794	26	M	2	R2	Tuesday	4	1	0	1	1	2	0
1219	794	45	F	2	R2	Tuesday	4	1	0	1	2	1	0
1220	794	47	M	4	R2	Tuesday	4	1	0	1	2	1	0
1221	795	33	M	2	R2	Tuesday	3	0	1	1	1	0	0
1222	796	21	F	3	R2	Tuesday	2	0	0	1	0	1	0
1223	797	24	F	4	R2	Tuesday	84	1	2	0	57	25	0
1224	797	66	M	3	R2	Tuesday	5	1	2	0	0	3	0
1225	798	66	M	3	R2	Tuesday	0	NA	0	0	0	0	0
1226	799	28	F	4	R2	Tuesday	7	3	0	0	3	4	0
1227	800	53	F	1	R2	Tuesday	5	3	0	0	2	3	0
1228	801	53	F	2	R2	Tuesday	9	1	0	1	0	5	3
1229	802	63	F	1	R2	Tuesday	9	3	0	0	2	5	2
1230	803	51	F	2	R2	Tuesday	1	2	0	1	0	0	0
1231	804	60	F	3	R2	Tuesday	2	0	0	0	0	2	0
1232	805	31	M	4	R2	Tuesday	5	2	0	0	2	3	0
1233	806	NA	M	3	R2	Tuesday	2	0	0	0	1	1	0
1234	807	47	M	3	R2	Tuesday	4	3	0	0	1	2	1
1235	808	62	F	2	R2	Tuesday	1	0	0	0	1	0	0
1236	809	64	M	2	R2	Tuesday	2	0	0	0	0	2	0
1237	810	69	F	1	R2	Tuesday	5	1	0	2	0	2	1
1238	811	55	F	4	R2	Tuesday	2	0	0	0	1	1	0
1239	812	76	F	1	R2	Tuesday	8	2	0	2	2	4	0
1240	813	73	M	3	R2	Tuesday	1	0	0	0	0	0	1
1241	814	55	F	1	R2	Tuesday	3	1	0	0	1	2	0
1242	814	58	M	3	R2	Tuesday	6	1	0	0	1	5	0
1243	815	42	F	1	R2	Tuesday	7	3	0	2	3	2	0
1244	816	55	F	4	R2	Tuesday	7	2	0	0	5	1	1
1245	817	78	M	4	R2	Tuesday	0	NA	0	0	0	0	0
1246	818	28	F	1	R2	Tuesday	7	2	0	0	5	2	0
1247	819	55	F	1	R2	Tuesday	3	1	0	0	0	1	2
1248	819	59	F	2	R2	Tuesday	2	0	0	0	0	1	1
1249	819	81	F	3	R2	Tuesday	2	0	0	0	0	2	0
1250	820	47	F	2	R2	Tuesday	4	2	0	1	1	2	0
1251	821	17	F	3	R2	Tuesday	2	0	0	0	1	1	0
1252	821	51	M	2	R2	Tuesday	7	2	0	1	3	3	0
882	612	50	F	3	R2	Monday	10	5	0	1	3	6	0
788	553	15	M	4	R2	Monday	8	1	0	6	1	1	0
789	553	41	F	1	R2	Monday	3	1	0	1	0	2	0
1253	553	42	M	2	R2	Monday	4	2	0	1	0	3	0
1254	152	68	F	4	R2	Monday	2	2	0	0	0	0	2
913	633	50	F	4	R2	Monday	11	1	0	1	5	5	0
1255	636	47	F	4	R2	Monday	3	0	0	2	0	1	0
916	636	48	M	1	R2	Monday	11	6+	0	2	2	6	1
1256	250	42	M	1	R2	Monday	18	1	0	1	9	8	0
1257	638	31	F	1	R2	Monday	10	4	0	0	7	1	2
919	639	38	F	2	R2	Monday	11	3	2	0	0	7	2
920	639	48	M	3	R2	Monday	6	2	2	0	2	0	2
1258	639	NA	F	2	R2	Monday	11	2	1	0	0	8	2
816	571	39	M	2	R2	Monday	40	3	1	28	4	7	0
924	641	54	F	3	R2	Monday	17	3	1	0	5	11	0
1259	299	59	F	1	R2	Monday	27	3	4	0	1	15	7
943	656	25	F	3	R2	Monday	15	4	0	0	8	7	0
961	672	68	M	2	R2	Monday	5	3	0	0	2	3	0
871	363	19	M	1	R2	Monday	5	2	0	0	3	2	0
872	363	22	M	3	R2	Monday	4	2	0	1	0	3	0
550	363	49	F	1	R2	Monday	8	2	1	2	3	2	0
873	363	58	M	1	R2	Monday	7	2	0	1	2	4	0
1260	679	61	F	2	R2	Monday	9	1	1	1	4	2	1
971	681	47	F	2	R2	Monday	8	3	1	0	4	3	0
983	691	68	F	4	R2	Tuesday	5	2	0	0	1	2	2
591	397	35	F	1	R2	Tuesday	10	0	0	0	10	0	0
989	695	45	M	4	R2	Tuesday	44	3	0	9	4	30	1
990	696	26	F	4	R2	Tuesday	15	3	0	0	12	3	0
1261	701	32	M	2	R2	Tuesday	1	0	0	0	1	0	0
1011	714	54	M	3	R2	Tuesday	30	2	0	0	4	20	6
1013	716	35	F	2	R2	Tuesday	189	3	0	182	5	1	1
1015	717	63	M	4	R2	Tuesday	6	0	0	0	1	5	0
1016	718	57	F	1	R2	Tuesday	48	4	0	0	36	12	0
1262	723	60	F	4	R2	Tuesday	7	4	1	0	2	3	1
1021	723	69	M	1	R2	Tuesday	10	2	0	0	6	0	4
1023	725	49	F	3	R2	Tuesday	58	5	0	27	5	25	1
1024	726	45	M	3	R2	Tuesday	37	6+	1	0	25	11	0
1025	727	56	F	1	R2	Tuesday	2	1	0	0	0	2	0
1027	729	62	M	4	R2	Tuesday	10	4	0	0	2	7	1
1060	754	72	F	2	R2	Tuesday	14	4	0	0	2	6	6
1062	756	47	F	4	R2	Tuesday	15	2	0	0	9	6	0
1048	745	57	F	3	R2	Tuesday	9	4	0	0	3	5	1
1049	746	60	F	3	R2	Tuesday	8	1	1	0	4	3	0
85	85	18	F	3	R2	Saturday	27	2	0	20	5	2	0
87	85	46	M	2	R2	Saturday	4	1	0	0	0	4	0
88	86	47	F	1	R2	Saturday	8	4	0	0	2	4	2
1263	86	54	M	1	R2	Saturday	6	4	0	0	0	5	1
1264	550	22	M	2	R2	Saturday	3	1	0	1	0	2	0
784	550	52	F	1	R2	Saturday	5	1	0	1	3	1	0
149	114	46	F	3	R2	Saturday	1	0	0	1	0	0	0
1265	114	73	F	4	R2	Saturday	1	0	0	0	0	1	0
1266	124	4	M	1	R2	Saturday	21	2	20	0	0	1	0
167	124	40	F	4	R2	Saturday	3	2	1	0	1	1	0
200	143	49	F	1	R2	Saturday	1	0	0	0	0	1	0
1267	552	21	F	1	R2	Saturday	6	2	0	0	4	2	0
787	552	46	F	4	R2	Saturday	11	2	0	0	3	8	0
1268	157	84	M	1	R2	Saturday	10	3	0	0	8	2	0
1269	173	24	M	3	R2	Saturday	3	1	0	0	1	2	0
801	559	38	M	4	R2	Saturday	431	1	0	0	231	200	0
263	182	66	F	1	R2	Saturday	5	2	0	0	1	3	1
264	182	68	M	4	R2	Saturday	6	2	0	0	4	1	1
302	201	66	F	2	R2	Saturday	1	1	0	0	0	0	1
306	203	44	M	1	R2	Saturday	5	3	0	2	3	0	0
368	240	46	F	4	R2	Saturday	6	1	1	0	2	2	1
391	256	71	F	1	R2	Saturday	6	1	0	0	0	6	0
397	260	33	F	2	R2	Saturday	4	1	0	0	2	2	0
427	280	14	M	2	R2	Saturday	7	3	0	3	0	3	1
428	280	59	M	1	R2	Saturday	8	3	0	1	3	4	0
480	316	22	F	4	R2	Saturday	6	2	0	0	5	1	0
516	339	66	F	4	R2	Saturday	7	2	0	0	1	3	3
645	441	67	F	1	R2	Saturday	9	6+	0	0	1	4	4
694	474	64	M	1	R2	Saturday	1	0	0	0	0	1	0
89	87	55	F	4	R2	Tuesday	1	0	0	0	0	0	1
1270	822	55	M	3	R2	Tuesday	6	2	0	0	4	2	0
104	95	55	F	3	R2	Tuesday	32	5	0	0	9	23	0
106	96	55	M	3	R2	Tuesday	2	0	0	0	0	2	0
107	96	56	F	2	R2	Tuesday	12	0	0	1	5	6	0
876	608	53	F	3	R2	Tuesday	1	0	0	0	0	1	0
880	611	46	M	3	R2	Tuesday	2	0	0	0	0	2	0
881	611	49	F	4	R2	Tuesday	1	0	0	0	0	1	0
1271	132	NA	M	4	R2	Tuesday	5	3	0	0	2	3	0
178	132	24	F	3	R2	Tuesday	6	1	0	0	4	2	0
179	132	54	F	4	R2	Tuesday	17	2	0	0	3	1	13
188	136	62	M	4	R2	Tuesday	4	1	0	2	1	1	0
885	614	54	F	2	R2	Tuesday	37	2	0	0	18	19	0
1272	144	60	M	3	R2	Tuesday	6	2	0	0	1	5	0
239	166	24	F	2	R2	Tuesday	2	0	0	0	1	1	0
245	170	56	M	2	R2	Tuesday	5	2	0	0	2	3	0
268	184	76	F	4	R2	Tuesday	4	2	1	0	2	1	0
1273	188	27	F	3	R2	Tuesday	12	3	0	0	8	4	0
1274	188	59	M	4	R2	Tuesday	4	1	0	0	1	3	0
274	188	61	F	2	R2	Tuesday	3	1	0	0	2	1	0
303	202	20	M	2	R2	Tuesday	16	2	0	0	14	2	0
1275	202	54	F	3	R2	Tuesday	4	3	0	0	4	0	0
327	215	24	M	4	R2	Tuesday	63	2	0	0	23	40	0
1276	215	28	F	4	R2	Tuesday	3	0	0	0	1	2	0
1277	215	32	F	2	R2	Tuesday	10	2	0	0	5	5	0
328	215	56	F	2	R2	Tuesday	187	4	0	0	156	31	0
352	230	57	F	1	R2	Tuesday	13	2	0	0	2	10	1
1040	739	76	M	1	R2	Tuesday	1	1	0	0	0	0	1
384	251	53	F	3	R2	Tuesday	1	0	0	0	0	0	1
392	257	46	M	4	R2	Tuesday	7	1	0	3	2	2	0
426	279	25	F	4	R2	Tuesday	7	2	0	0	1	6	0
862	296	41	F	2	R2	Tuesday	21	2	0	2	4	15	0
453	296	44	M	1	R2	Tuesday	26	4	0	2	10	14	0
1278	308	58	F	4	R2	Tuesday	3	0	0	0	3	0	0
1279	308	61	M	3	R2	Tuesday	3	0	0	0	2	1	0
469	309	53	F	3	R2	Tuesday	1	0	0	0	0	1	0
482	318	23	F	3	R2	Tuesday	2	0	0	0	1	1	0
483	318	46	F	4	R2	Tuesday	4	0	0	0	0	4	0
945	657	54	F	3	R2	Tuesday	4	1	0	0	3	0	1
522	343	42	F	1	R2	Wednesday	9	2	0	2	4	3	0
1280	351	49	F	4	R2	Wednesday	6	1	0	0	2	3	1
1281	351	59	M	1	R2	Wednesday	5	1	0	0	2	3	0
962	673	60	F	1	R2	Wednesday	12	4	1	2	7	2	0
583	389	35	F	2	R2	Wednesday	27	2	1	1	17	8	0
588	394	45	F	3	R2	Wednesday	8	1	0	2	0	6	0
1282	823	NA	F	1	R2	Wednesday	31	2	0	17	10	4	0
1043	741	12	M	4	R2	Wednesday	6	1	0	5	1	0	0
1044	741	38	F	3	R2	Wednesday	1	0	0	1	0	0	0
605	408	56	F	1	R2	Wednesday	10	5	0	0	4	4	2
1009	712	33	M	4	R2	Wednesday	5	1	1	0	4	0	0
615	417	67	F	3	R2	Wednesday	7	1	0	0	2	0	5
1020	722	48	M	4	R2	Wednesday	3	0	0	1	1	0	1
632	429	56	F	4	R2	Wednesday	52	2	0	0	2	10	40
644	440	50	F	3	R2	Wednesday	11	6+	0	1	4	6	0
647	443	45	F	1	R2	Wednesday	8	3	0	1	4	3	0
1283	488	12	M	2	R2	Wednesday	9	2	0	5	1	3	0
1284	488	17	M	3	R2	Wednesday	30	3	0	18	9	3	0
712	488	51	F	2	R2	Wednesday	56	2	0	42	10	4	0
1285	824	21	F	4	R2	Wednesday	45	0	0	0	1	3	41
1286	551	26	M	4	R2	Saturday	72	6+	0	0	7	23	42
785	551	59	F	4	R2	Saturday	3	0	0	0	3	0	0
1287	825	30	F	2	R2	Saturday	3	2	0	0	1	1	1
1288	826	61	F	1	R2	Saturday	5	2	2	0	3	0	0
1289	827	21	F	4	R2	Saturday	12	2	0	0	11	1	0
1290	828	50	F	4	R2	Saturday	11	1	0	0	9	2	0
1291	829	49	M	4	R2	Saturday	9	1	0	0	0	8	1
1292	830	31	M	1	R2	Saturday	7	1	0	0	5	2	0
1293	831	50	F	4	R2	Saturday	12	5	0	1	7	4	0
1294	832	21	F	1	R2	Saturday	10	4	1	0	5	0	4
1295	832	58	F	4	R2	Saturday	3	0	0	0	2	0	1
1296	833	49	F	2	R2	Saturday	6	2	0	4	0	2	0
1297	834	60	F	3	R2	Saturday	2	0	0	0	0	1	1
783	549	53	F	1	R2	Thursday	13	2	0	0	0	2	11
182	134	56	F	4	R2	Thursday	27	0	0	0	0	15	12
213	149	70	F	3	R2	Thursday	18	1	1	0	2	15	0
798	558	56	F	3	R2	Thursday	7	3	0	0	4	2	1
809	565	43	F	3	R2	Thursday	2	1	0	1	0	0	1
372	243	51	F	1	R2	Thursday	7	2	0	0	3	4	0
408	267	50	F	1	R2	Thursday	98	2	0	5	5	24	64
581	387	53	M	1	R2	Thursday	4	1	0	0	2	2	0
991	697	46	F	2	R2	Thursday	22	2	0	0	7	13	2
998	702	52	F	1	R2	Thursday	15	3	0	0	6	9	0
601	405	57	M	4	R2	Thursday	5	1	0	0	2	3	0
606	409	25	M	2	R2	Thursday	23	1	0	0	12	11	0
1298	835	50	F	1	R2	Thursday	2	0	0	0	1	1	0
1299	835	53	M	1	R2	Thursday	2	0	0	0	1	1	0
620	422	28	M	4	R2	Thursday	5	1	0	0	0	5	0
622	422	54	F	3	R2	Thursday	7	3	0	0	3	4	0
1300	724	58	F	4	R2	Thursday	17	4	0	0	12	4	1
696	476	58	M	4	R2	Thursday	42	1	0	1	0	41	0
195	141	28	F	3	R2	Friday	6	4	0	0	4	2	0
197	141	58	F	4	R2	Friday	14	3	0	0	1	11	2
272	187	50	F	3	R2	Friday	5	3	0	0	2	3	0
273	187	55	M	2	R2	Friday	3	2	0	0	1	2	0
388	254	77	F	2	R2	Friday	1	0	0	0	0	1	0
493	324	60	F	1	R2	Friday	31	4	0	0	4	15	12
547	360	63	F	3	R2	Friday	12	5	1	2	1	7	1
1301	366	28	M	4	R2	Friday	51	2	0	0	21	29	1
555	366	61	M	4	R2	Friday	1	0	0	0	0	1	0
1050	747	33	M	1	R2	Friday	7	3	0	0	4	2	1
1051	747	65	F	3	R2	Friday	10	1	0	0	3	6	1
2	2	50	F	2	R2	Saturday	43	2	0	22	15	6	0
7	7	23	F	2	R2	Saturday	4	0	1	0	1	2	0
12	12	57	F	3	R2	Saturday	10	1	0	0	3	6	1
21	21	29	F	3	R2	Saturday	6	3	1	2	1	2	0
763	21	41	M	1	R2	Saturday	5	2	1	2	1	1	0
22	22	39	F	3	R2	Saturday	245	3	2	2	115	116	10
37	37	38	F	4	R2	Saturday	6	1	0	3	0	3	0
40	40	55	M	4	R2	Saturday	7	2	0	0	4	3	0
42	42	75	M	2	R2	Saturday	5	3	0	0	3	1	1
43	43	57	F	4	R2	Saturday	2	2	0	0	1	1	0
52	52	47	F	4	R2	Saturday	30	6+	0	4	6	17	3
65	65	19	F	4	R2	Saturday	3	1	0	0	1	2	0
67	67	77	M	1	R2	Saturday	2	0	0	0	1	1	0
75	75	58	F	3	R2	Saturday	9	1	1	0	3	3	2
79	79	28	F	4	R2	Saturday	11	3	0	0	9	2	0
714	490	50	F	1	R2	Saturday	13	6+	0	0	3	8	2
715	490	53	M	1	R2	Saturday	8	5	0	0	4	2	2
758	527	18	M	2	R2	Saturday	13	4	0	0	3	10	0
761	530	58	M	3	R2	Saturday	2	0	0	0	1	1	0
1	1	32	F	2	R2	Sunday	4	2	0	0	4	0	0
5	5	52	M	2	R2	Sunday	2	1	0	0	0	2	0
15	15	30	F	1	R2	Sunday	6	3	0	0	5	1	0
27	27	21	M	3	R2	Sunday	6	3	0	0	5	1	0
28	28	30	F	1	R2	Sunday	6	2	0	0	4	2	0
31	31	54	M	2	R2	Sunday	12	2	0	0	10	1	1
32	32	64	F	3	R2	Sunday	10	3	0	0	0	1	9
33	33	60	M	3	R2	Sunday	11	1	0	0	2	8	1
49	49	58	F	4	R2	Sunday	10	0	0	0	3	3	4
50	50	49	F	3	R2	Sunday	3	0	0	2	0	1	0
51	51	56	F	4	R2	Sunday	8	1	0	0	1	6	1
55	55	71	F	2	R2	Sunday	16	1	0	0	0	16	0
58	58	24	M	1	R2	Sunday	4	2	0	0	2	2	0
61	61	26	F	1	R2	Sunday	1	0	0	0	0	1	0
71	71	59	M	1	R2	Sunday	2	0	0	0	1	1	0
74	74	53	F	3	R2	Sunday	6	2	0	0	2	4	0
78	78	54	F	1	R2	Sunday	21	5	3	0	6	12	0
727	501	65	F	3	R2	Sunday	27	4	1	2	5	8	11
738	512	66	F	4	R2	Sunday	9	3	0	0	2	7	0
757	526	45	M	1	R2	Sunday	9	3	0	1	2	5	1
4	4	58	M	2	R2	Thursday	92	1	0	60	16	16	0
17	17	61	M	3	R2	Thursday	6	2	0	0	1	5	0
41	41	45	F	2	R2	Thursday	24	3	0	2	5	17	0
48	48	64	M	1	R2	Thursday	3	1	0	0	0	3	0
56	56	74	F	1	R2	Thursday	7	1	0	0	0	0	7
1302	64	50	F	4	R2	Thursday	11	2	0	0	5	6	0
68	68	21	F	4	R2	Thursday	7	1	0	3	4	0	0
73	73	64	M	4	R2	Thursday	12	2	0	0	0	7	5
76	76	59	F	4	R2	Thursday	2	0	0	0	1	1	0
77	77	77	M	1	R2	Thursday	4	1	0	0	2	0	2
717	492	77	F	2	R2	Thursday	1	0	0	0	0	1	0
1303	498	NA	M	2	R2	Thursday	3	2	0	0	1	2	0
724	498	42	F	4	R2	Thursday	3	2	2	0	0	1	0
725	499	30	F	2	R2	Thursday	23	3	0	0	17	5	1
731	505	52	F	4	R2	Thursday	8	5	0	0	3	4	1
733	507	29	M	3	R2	Thursday	5	4	0	0	3	0	2
845	598	64	F	3	R2	Thursday	7	2	0	0	2	5	0
741	514	46	F	2	R2	Thursday	15	5	0	0	10	1	4
849	602	71	M	3	R2	Thursday	4	3	0	0	1	3	0
745	518	50	F	1	R2	Thursday	9	5	0	0	2	6	1
747	519	48	F	2	R2	Thursday	6	1	0	1	2	3	0
9	9	72	F	3	R2	Friday	3	1	0	0	0	0	3
11	11	79	M	3	R2	Friday	1	0	0	0	0	0	1
13	13	23	M	1	R2	Friday	14	2	0	0	6	8	0
24	24	44	F	2	R2	Friday	9	2	0	2	0	7	0
30	30	47	F	3	R2	Friday	9	6+	0	0	2	7	0
764	531	79	M	4	R2	Friday	11	1	0	0	2	5	4
34	34	66	M	2	R2	Friday	5	3	0	1	0	3	1
35	35	50	M	1	R2	Friday	10	4	0	2	3	5	0
766	533	83	M	1	R2	Friday	2	1	0	0	0	0	2
767	534	59	F	2	R2	Friday	30	0	0	0	1	29	0
53	53	44	M	4	R2	Friday	10	5	0	1	7	2	0
770	536	68	F	1	R2	Friday	4	2	1	0	1	1	1
66	66	52	F	4	R2	Friday	4	0	0	0	3	1	0
774	540	78	M	3	R2	Friday	3	1	0	0	0	1	2
80	80	54	F	4	R2	Friday	7	4	0	0	2	5	0
780	546	66	F	1	R2	Friday	46	1	0	0	22	0	24
737	511	58	F	4	R2	Friday	94	3	0	18	42	34	0
6	6	22	F	2	R2	Saturday	10	2	0	1	6	3	0
16	16	62	M	2	R2	Saturday	7	2	0	0	0	0	7
29	29	50	M	2	R2	Saturday	9	1	0	1	6	2	0
[truncated: 1,785 more rows]
